# Supplementary material for: Multiplicity and molecular epidemiology of Plasmodium vivax and Plasmodium falciparum infections in East Africa
Source: Malar J. 2018 May 2;17:185. doi: 10.1186/s12936-018-2337-y (PMC5932820; doi:10.1186/s12936-018-2337-y)
Supplement: Supplementary file 2 — Additional file 2. Amplicon deep sequencing data of 135 P. vivax samples. [file 12936_2018_2337_MOESM2_ESM.xlsx]

## Sheet: Sheet1
Additional file 2: Amplicon deep sequencing data of 135 P. vivax samples
Sample No.	Location	Year	Symptoms	Gender	Predominant Haplotype	h_PopFrac	read clustered	%	MOI	Predominant h_Frac	Long-422bp	Short-117bp	GenBank acc.
Samp001	Jimma	2014-2015	Sym	Male	H02	0.088988	65366	0.329	1	1	TTGGAGAAGAAGAAGAAGCTTCTAGGCAGCTACAAGTACATCGGTGCATCGATCGACAAGGATCTGGCCACCGCGAATGATGGCGTGGCGTACTACAACAAGATGGAGGAGCTCTACAAGACGCACTTGACTGCAGTGAATGCACAGATTAAGAAAGTCGAAGATGATATTAAAAAGCAAGATGAGGAGCTTAAAAAGATAGAAAATGAAGCCAATAAAACTGCTGAAAAGGCTAAATTTACTGCCAAAAAGGCCGAGTTGGAGAAGTACCTCCCATTCCTGAATAGCCTCCAAAAGGAGTACGAGTCCCTCGTGAGCAAGGTGAACACCTACACAGACAACCTAAAAAAAGTCATCAACAACTGCCAGCTGGAGAAAAAGGAAGCCGAGATCACTGTA…	ACTGCAGTGAATGCACAGATTAAGAAAGTCGAAGATGATATTAAAAAGCAAGATGAGGAGCTTAAAAAGATAGAAAATGAAGCCAATAAAACTGCTGAAAAGGCTAAATTTACTGCC	MG675438
Samp002	Jimma	2014-2015	Sym	Male	H29	0.009523	142728	0.456	1	1	TTGGAGAAGAAGAAGAAGCTTATAGGCAGCTACAAGTACATCGGTGCATCGATCGACAAGGATCTGGCCACCGCGAATGATGGCGTGGCGTACTACAACAAGATGGAGGAGCTCTACAAGACGCACTTGACTGCAGTGAATGAAGAGGTTAAGAAAGTCGAAGCTGATATTAAAGCAGAAGATGATAAGATTAAAAAGATAGAAAATGAAGCCAATAAAGCTGCTGAAAAGACCCAATCGATGGCCAAAAAGGCCGAGCTGGAGAAGTACCTCCCGTTCCTGAATAGCCTCCAAAAGGAGTACGAGTCCCTCGTGAGCAAGGTGAACACCTACACAGACAACCTAAAAAAAGTCATCAACAACTGCCAGCTGGAGAAAAAGGAAGCCGAGATCACTGTA…	ACTGCAGTGAATGAAGAGGTTAAGAAAGTCGAAGCTGATATTAAAGCAGAAGATGATAAGATTAAAAAGATAGAAAATGAAGCCAATAAAGCTGCTGAAAAGACCCAATCGATGGCC	MG675437
Samp003	Jimma	2014-2015	Sym	Male	H01	0.1284	123298	0.37	1	1	TTGGAGAAGAAGAAGAAGCTTATAGGCAGCTACAAGTACATCGGTGCATCGATCGACATGGATCTGGCCACCGCGAATGATGGCGTGGCGTACTACAACAAGATGGAGGAGCTCTACAAGACGCACTTGACTGCAGTGAATGAAGAGGTTAAGAAAGTCGAAGCTGATATTAAAGCAGAAGATGATAAGATTAAAAAGATAGGAAGTGATAGCACTAAAACTACTGAAAAGACCCAATCGATGGCCAAAAAGGCCGAGCTGGAGAAGTACCTCCCGTTCCTGAATAGCCTCCAAAAGGAGTACGAGTCCCTCGTGAGCAAGGTGAACACCTACACAGACAACCTAAAAAAAGTCATCAACAACTGCCAGCTGGAGAAAAAGGAAGCCGAGATCACTGTA…	ACTGCAGTGAATGAAGAGGTTAAGAAAGTCGAAGCTGATATTAAAGCAGAAGATGATAAGATTAAAAAGATAGGAAGTGATAGCACTAAAACTACTGAAAAGACCCAATCGATGGCC	MG675439
Samp004	Jimma	2014-2015	Sym	Male	H01	0.1284	101449	0.427	1	1	TTGGAGAAGAAGAAGAAGCTTATAGGCAGCTACAAGTACATCGGTGCATCGATCGACATGGATCTGGCCACCGCGAATGATGGCGTGGCGTACTACAACAAGATGGAGGAGCTCTACAAGACGCACTTGACTGCAGTGAATGAAGAGGTTAAGAAAGTCGAAGCTGATATTAAAGCAGAAGATGATAAGATTAAAAAGATAGGAAGTGATAGCACTAAAACTACTGAAAAGACCCAATCGATGGCCAAAAAGGCCGAGCTGGAGAAGTACCTCCCGTTCCTGAATAGCCTCCAAAAGGAGTACGAGTCCCTCGTGAGCAAGGTGAACACCTACACAGACAACCTAAAAAAAGTCATCAACAACTGCCAGCTGGAGAAAAAGGAAGCCGAGATCACTGTA…	ACTGCAGTGAATGAAGAGGTTAAGAAAGTCGAAGCTGATATTAAAGCAGAAGATGATAAGATTAAAAAGATAGGAAGTGATAGCACTAAAACTACTGAAAAGACCCAATCGATGGCC	MG675439
Samp005	Jimma	2014-2015	Sym	Female	H19	0.018516	109457	0.421	3	0.520859	TTGGAGAAGAAGAAGAAGCTTCTAGGCAGCTACAAGTACATCGGTGCATCGATCGACAAGGATCTGGCCACCGCGAATGATGGCGTGGCGTACTACAACAAGATGGAGGAGCTCTACAAGACGCACTTGACTGCAGTGAATGAAGAGGTTAAGAAAGTCGAAGCTGATATTAAAGCAGAAGATGATAAGATTAAAAAGATAGGAAGTGATAGCACTAAAACTACTGAAAAGACCCAATCGATGGCCAAAAAGGCCGAGCTGGAGAAGTACCTCCCGTTCCTGAATAGCCTCCAAAAGGAGTACGAGTCCCTCGTGAGCAAGGTGAACACCTACACAGACAACCTAAAAAAAGTTATCAGCAACTGCCAGCTGGAGAAAAAGGAAGCCGAGATCACTGTA…	ACTGCAGTGAATGAAGAGGTTAAGAAAGTCGAAGCTGATATTAAAGCAGAAGATGATAAGATTAAAAAGATAGGAAGTGATAGCACTAAAACTACTGAAAAGACCCAATCGATGGCC	MG675441
Samp006	Jimma	2014-2015	Sym	Female	H20	0.016747	64943	0.496	4	0.73685	TTGGAGAAGAAGAAGAAGCTTCTAGGCAGCTACAAGTACATCGGTGCATCGATCGACAAGGATCTGGCCACCGCGAATGATGGCGTGGCGTACTACAACAAGATGGAGGAGCTCTACAAGACGCACTTGACTGCAGTGAATGAAGAGGTTAAGAAAGTCGAAGCTGATATTAAAGCAGAAGATGATAAGATTAAAAAGATAGAAAATGAAGCCAATAAAGCTGCTGAAAAGACCCAATCGATGGCCAAAAAGGCCGAGCTGGAGAAGTACCTCCCGTTCCTGAATAGCCTCCAAAAGGAGTACGAGTCCCTCGTGAGCAAGGTGAACACCTACACAGACAACCTAAAAAAAGTCATCAACAACTGCCAGCTGGAGAAAAAGGAAGCCGAGATCACTGTA…	ACTGCAGTGAATGAAGAGGTTAAGAAAGTCGAAGCTGATATTAAAGCAGAAGATGATAAGATTAAAAAGATAGAAAATGAAGCCAATAAAGCTGCTGAAAAGACCCAATCGATGGCC	MG675440
Samp007	Jimma	2014-2015	Sym	Female	H07	0.062593	142402	0.415	2	0.95949	TTGGAGAAGAAGAAGAAGCTTATAGGCAGCTACAAGTACATCGGTGCATCGATCGACAAGGATCTGGCCACCGCGAATGATGGCGTGGCGTACTACAACAAGATGGGGGAGCTCTACAAGACGCACTTGGATGGAGTGAAAACAGAGATTAAGAAAGTCGAAGATGATATTAAAAAGCAAGATGAAGAACTTAAAAAGTTAGGAAATGTTAACAGTCAAGATAGTAAAAAGAACGAATTTATTGCCAAAAAGGCCGAGCTGGAGAAGTACCTCCCGTTCCTGAATAGCCTCCAAAAGGAGTACGAGTCCCTCGTGAGCAAGGTGAACACCTACACAGACAACCTAAAAAAAGTTATCAGCAACTGCCAGCTGGAGAAAAAGGAAGCCGAGATCACTGTA…	GATGGAGTGAAAACAGAGATTAAGAAAGTCGAAGATGATATTAAAAAGCAAGATGAAGAACTTAAAAAGTTAGGAAATGTTAACAGTCAAGATAGTAAAAAGAACGAATTTATTGCC	MG675442
Samp008	Jimma	2014-2015	Sym	Female	H07	0.062593	120846	0.454	2	0.948376	TTGGAGAAGAAGAAGAAGCTTATAGGCAGCTACAAGTACATCGGTGCATCGATCGACAAGGATCTGGCCACCGCGAATGATGGCGTGGCGTACTACAACAAGATGGGGGAGCTCTACAAGACGCACTTGGATGGAGTGAAAACAGAGATTAAGAAAGTCGAAGATGATATTAAAAAGCAAGATGAAGAACTTAAAAAGTTAGGAAATGTTAACAGTCAAGATAGTAAAAAGAACGAATTTATTGCCAAAAAGGCCGAGCTGGAGAAGTACCTCCCGTTCCTGAATAGCCTCCAAAAGGAGTACGAGTCCCTCGTGAGCAAGGTGAACACCTACACAGACAACCTAAAAAAAGTTATCAGCAACTGCCAGCTGGAGAAAAAGGAAGCCGAGATCACTGTA…	GATGGAGTGAAAACAGAGATTAAGAAAGTCGAAGATGATATTAAAAAGCAAGATGAAGAACTTAAAAAGTTAGGAAATGTTAACAGTCAAGATAGTAAAAAGAACGAATTTATTGCC	MG675442
Samp009	Jimma	2014-2015	Sym	Male	H07	0.062593	84641	0.353	2	0.956765	TTGGAGAAGAAGAAGAAGCTTATAGGCAGCTACAAGTACATCGGTGCATCGATCGACAAGGATCTGGCCACCGCGAATGATGGCGTGGCGTACTACAACAAGATGGGGGAGCTCTACAAGACGCACTTGGATGGAGTGAAAACAGAGATTAAGAAAGTCGAAGATGATATTAAAAAGCAAGATGAAGAACTTAAAAAGTTAGGAAATGTTAACAGTCAAGATAGTAAAAAGAACGAATTTATTGCCAAAAAGGCCGAGCTGGAGAAGTACCTCCCGTTCCTGAATAGCCTCCAAAAGGAGTACGAGTCCCTCGTGAGCAAGGTGAACACCTACACAGACAACCTAAAAAAAGTTATCAGCAACTGCCAGCTGGAGAAAAAGGAAGCCGAGATCACTGTA…	GATGGAGTGAAAACAGAGATTAAGAAAGTCGAAGATGATATTAAAAAGCAAGATGAAGAACTTAAAAAGTTAGGAAATGTTAACAGTCAAGATAGTAAAAAGAACGAATTTATTGCC	MG675442
Samp010	Jimma	2014-2015	Sym	Male	H07	0.062593	113106	0.491	2	0.937835	TTGGAGAAGAAGAAGAAGCTTATAGGCAGCTACAAGTACATCGGTGCATCGATCGACAAGGATCTGGCCACCGCGAATGATGGCGTGGCGTACTACAACAAGATGGGGGAGCTCTACAAGACGCACTTGGATGGAGTGAAAACAGAGATTAAGAAAGTCGAAGATGATATTAAAAAGCAAGATGAAGAACTTAAAAAGTTAGGAAATGTTAACAGTCAAGATAGTAAAAAGAACGAATTTATTGCCAAAAAGGCCGAGCTGGAGAAGTACCTCCCGTTCCTGAATAGCCTCCAAAAGGAGTACGAGTCCCTCGTGAGCAAGGTGAACACCTACACAGACAACCTAAAAAAAGTTATCAGCAACTGCCAGCTGGAGAAAAAGGAAGCCGAGATCACTGTA…	GATGGAGTGAAAACAGAGATTAAGAAAGTCGAAGATGATATTAAAAAGCAAGATGAAGAACTTAAAAAGTTAGGAAATGTTAACAGTCAAGATAGTAAAAAGAACGAATTTATTGCC	MG675442
Samp011	Jimma	2014-2015	Sym	Female	H07	0.062593	20748	0.253	3	0.838676	TTGGAGAAGAAGAAGAAGCTTATAGGCAGCTACAAGTACATCGGTGCATCGATCGACAAGGATCTGGCCACCGCGAATGATGGCGTGGCGTACTACAACAAGATGGGGGAGCTCTACAAGACGCACTTGGATGGAGTGAAAACAGAGATTAAGAAAGTCGAAGATGATATTAAAAAGCAAGATGAAGAACTTAAAAAGTTAGGAAATGTTAACAGTCAAGATAGTAAAAAGAACGAATTTATTGCCAAAAAGGCCGAGCTGGAGAAGTACCTCCCGTTCCTGAATAGCCTCCAAAAGGAGTACGAGTCCCTCGTGAGCAAGGTGAACACCTACACAGACAACCTAAAAAAAGTTATCAGCAACTGCCAGCTGGAGAAAAAGGAAGCCGAGATCACTGTA…	GATGGAGTGAAAACAGAGATTAAGAAAGTCGAAGATGATATTAAAAAGCAAGATGAAGAACTTAAAAAGTTAGGAAATGTTAACAGTCAAGATAGTAAAAAGAACGAATTTATTGCC	MG675442
Samp012	Jimma	2014-2015	Sym	Male	H43	0.006629	38761	0.347	3	0.894863	TTGGAGAAGAAGAAGAAGCTTATAGGCAGCTACAAGTACATCGGTGCATCGATCGACATGGATCTGGCCACCGCGAATGATGGCGTGGCGTACTACAACAAGATGGAGGAGCTCTACAAGACGCACTTGGATGGAGTGAAAACAGAGATTAAGAAAGTCGAAGATGATATTAAAGCAGAAGATGATAAGATTGAAAAGATAGGAAGTGATAGCACTAAAACTACTGAAAAGACCCAATCGATGGCCAAAAAGGCCGAGCTGGAGAAGTACCTCCCGTTCCTGAATAGCCTCCAAAAGGAGTACGAGTCCCTCGTGAGCAAGGTGAACACCTACACAGACAACCTAAAAAAAGTCATCAACAACTGCCAGCTGGAGAAAAAGGAAGCCGAGATCACTGTA…	GATGGAGTGAAAACAGAGATTAAGAAAGTCGAAGATGATATTAAAGCAGAAGATGATAAGATTGAAAAGATAGGAAGTGATAGCACTAAAACTACTGAAAAGACCCAATCGATGGCC	MG675443
Samp013	Jimma	2014-2015	Sym	Female	H04	0.078101	73783	0.319	2	0.945051	TTGGAGAAGAAGAAGAAGCTTATAGGCAGCTACAAGTACATCGGTGCATCGATCGACATGGATCTGGCCACCGCGAATGATGGCGTGGCGTACTACAACAAGATGGGGGAGCTCTACAAGACGCACTTGGATGGAGTGAAAACAGAGATTAAGAAAGTCGAAGATGATATTAAAAAGCAAGATGAGGAACTTAAAAAGTTAGGAAATGTTAACAGTCAAGATAGTAAAAAGAACGAATTTATTGCCAAAAAGGCCGAGCTGGAGAAGTACCTCCCGTTCCTGAATAGCCTCCAAAAGGAGTACGAGTCCCTCGTGAGCAAGGTGAACACCTACACAGACAACCTAAAAAAAGTTATCAGCAACTGCCAGCTGGAGAAAAAGGAAGCCGAGATCACTGTA…	GATGGAGTGAAAACAGAGATTAAGAAAGTCGAAGATGATATTAAAAAGCAAGATGAGGAACTTAAAAAGTTAGGAAATGTTAACAGTCAAGATAGTAAAAAGAACGAATTTATTGCC	MG675444
Samp014	Jimma	2014-2015	Sym	Female	H01	0.1284	36250	0.364	2	0.956288	TTGGAGAAGAAGAAGAAGCTTATAGGCAGCTACAAGTACATCGGTGCATCGATCGACATGGATCTGGCCACCGCGAATGATGGCGTGGCGTACTACAACAAGATGGAGGAGCTCTACAAGACGCACTTGACTGCAGTGAATGAAGAGGTTAAGAAAGTCGAAGCTGATATTAAAGCAGAAGATGATAAGATTAAAAAGATAGGAAGTGATAGCACTAAAACTACTGAAAAGACCCAATCGATGGCCAAAAAGGCCGAGCTGGAGAAGTACCTCCCGTTCCTGAATAGCCTCCAAAAGGAGTACGAGTCCCTCGTGAGCAAGGTGAACACCTACACAGACAACCTAAAAAAAGTCATCAACAACTGCCAGCTGGAGAAAAAGGAAGCCGAGATCACTGTA…	ACTGCAGTGAATGAAGAGGTTAAGAAAGTCGAAGCTGATATTAAAGCAGAAGATGATAAGATTAAAAAGATAGGAAGTGATAGCACTAAAACTACTGAAAAGACCCAATCGATGGCC	MG675439
Samp015	Jimma	2014-2015	Sym	Female	H41	0.007407	55929	0.365	1	1	TTGGAGAAGAAGAAGAAGCTTATAGGCAGCTACAAGTACATCGGTGCATCGATCGACATGGATCTGGCCACCGCGAATGATGGCGTGGCGTACTACAACAAGATGGAGGAGCTCTACAAGACGCACTTGACTGCAGTGAATGCACAGATTAAGAAAGTCGAAGATGATATTAACACACAAAATGAGGAGCTTAAAAAGATAGAAAATGATAGCACTAAAACTACTGAAAAGGCTAAATTTACTGCCAAAAAGGCCGAGCTGGAGAAGTACCTCCCGTTCCTGAATAGCCTCCAAAAGGAGTACGAGTCCCTCGTGAGCAAGGTGAACACCTACACAGACAACCTAAAAAAAGTTATCAGCAACTGCCAGCTGGAGAAAAAGGAAGCCGAGATCACTGTA…	ACTGCAGTGAATGCACAGATTAAGAAAGTCGAAGATGATATTAACACACAAAATGAGGAGCTTAAAAAGATAGAAAATGATAGCACTAAAACTACTGAAAAGGCTAAATTTACTGCC	MG675445
Samp016	Jimma	2014-2015	Sym	Male	H05	0.070269	1083	0.262	6	0.66198	TTGGAGAAGAAGAAGAAGCTTATAGGCAGCTACAAGTACATCGGTGCATCGATCGACATGGATCTGGCCACCGCGAATGATGGCGTGGCGTACTACAACAAGATGGAGGAGCTCTACAAGACGCACTTGACTGCAGTGAATGAAGAGGTTAAGAAAGTCGAAGCTGATATTAAAGCAGAAGATGATAAGATTGAAAAGATAGGAAGTGATAGCACTAAAACTACTGAAAAGACCCAATCGATGGCCAAAAAGGCCGAGCTGGAGAAGTACCTCCCGTTCCTGAATAGCCTCCAAAAGGAGTACGAGTCCCTCGTGAGCAAGGTGAACACCTACACAGACAACCTAAAAAAAGTTATCAGCAACTGCCAGCTGGAGAAAAAGGAAGCCGAGATCACTGTA…	ACTGCAGTGAATGAAGAGGTTAAGAAAGTCGAAGCTGATATTAAAGCAGAAGATGATAAGATTGAAAAGATAGGAAGTGATAGCACTAAAACTACTGAAAAGACCCAATCGATGGCC	MG675446
Samp017	Jimma	2014-2015	Sym	Male	H19	0.018516	12413	0.279	3	0.888165	TTGGAGAAGAAGAAGAAGCTTCTAGGCAGCTACAAGTACATCGGTGCATCGATCGACAAGGATCTGGCCACCGCGAATGATGGCGTGGCGTACTACAACAAGATGGAGGAGCTCTACAAGACGCACTTGACTGCAGTGAATGAAGAGGTTAAGAAAGTCGAAGCTGATATTAAAGCAGAAGATGATAAGATTAAAAAGATAGGAAGTGATAGCACTAAAACTACTGAAAAGACCCAATCGATGGCCAAAAAGGCCGAGCTGGAGAAGTACCTCCCGTTCCTGAATAGCCTCCAAAAGGAGTACGAGTCCCTCGTGAGCAAGGTGAACACCTACACAGACAACCTAAAAAAAGTTATCAGCAACTGCCAGCTGGAGAAAAAGGAAGCCGAGATCACTGTA…	ACTGCAGTGAATGAAGAGGTTAAGAAAGTCGAAGCTGATATTAAAGCAGAAGATGATAAGATTAAAAAGATAGGAAGTGATAGCACTAAAACTACTGAAAAGACCCAATCGATGGCC	MG675441
Samp018	Jimma	2014-2015	Sym	Male	H28	0.013063	9236	0.235	3	0.763558	TTGGAGAAGAAGAAGAAGCTTATAGGCAGCTACAAGTACATCGGTGCATCGATCGACATGGATCTGGCCACCGCGAATGATGGCGTGGCGTACTACAACAAGATGGAGGAGCTCTACAAGACGCACTTGACTGCAGTGAATGAAGAGGTTAAGAAAGTCGAAGCTGATATTAAAGCAGAAGATGATAAGATTGAAAAGATAGGAAGTGATAGCACTAAAACTACTGAAAAGACCCAATCGATGGCCAAAAAGGCCGAGCTGGAGAAGTACCTCCCGTTCCTGAATAGCCTCCAAAAGGAGTACGAGTCCCTCGTGAGCAAGGTGAACACCTACACAGACAACCTAAAAAAAGTCATCAACAACTGCCAGCATGAGAAAAAGGAAGCCGAGATCACTGTA…	ACTGCAGTGAATGAAGAGGTTAAGAAAGTCGAAGCTGATATTAAAGCAGAAGATGATAAGATTGAAAAGATAGGAAGTGATAGCACTAAAACTACTGAAAAGACCCAATCGATGGCC	MG675447
Samp019	Jimma	2014-2015	Sym	Female	H02	0.088988	8899	0.247	3	0.806434	TTGGAGAAGAAGAAGAAGCTTCTAGGCAGCTACAAGTACATCGGTGCATCGATCGACAAGGATCTGGCCACCGCGAATGATGGCGTGGCGTACTACAACAAGATGGAGGAGCTCTACAAGACGCACTTGACTGCAGTGAATGCACAGATTAAGAAAGTCGAAGATGATATTAAAAAGCAAGATGAGGAGCTTAAAAAGATAGAAAATGAAGCCAATAAAACTGCTGAAAAGGCTAAATTTACTGCCAAAAAGGCCGAGTTGGAGAAGTACCTCCCATTCCTGAATAGCCTCCAAAAGGAGTACGAGTCCCTCGTGAGCAAGGTGAACACCTACACAGACAACCTAAAAAAAGTCATCAACAACTGCCAGCTGGAGAAAAAGGAAGCCGAGATCACTGTA…	ACTGCAGTGAATGCACAGATTAAGAAAGTCGAAGATGATATTAAAAAGCAAGATGAGGAGCTTAAAAAGATAGAAAATGAAGCCAATAAAACTGCTGAAAAGGCTAAATTTACTGCC	MG675438
Samp020	Jimma	2014-2015	Sym	Female	H02	0.088988	26580	0.38	1	1	TTGGAGAAGAAGAAGAAGCTTCTAGGCAGCTACAAGTACATCGGTGCATCGATCGACAAGGATCTGGCCACCGCGAATGATGGCGTGGCGTACTACAACAAGATGGAGGAGCTCTACAAGACGCACTTGACTGCAGTGAATGCACAGATTAAGAAAGTCGAAGATGATATTAAAAAGCAAGATGAGGAGCTTAAAAAGATAGAAAATGAAGCCAATAAAACTGCTGAAAAGGCTAAATTTACTGCCAAAAAGGCCGAGTTGGAGAAGTACCTCCCATTCCTGAATAGCCTCCAAAAGGAGTACGAGTCCCTCGTGAGCAAGGTGAACACCTACACAGACAACCTAAAAAAAGTCATCAACAACTGCCAGCTGGAGAAAAAGGAAGCCGAGATCACTGTA…	ACTGCAGTGAATGCACAGATTAAGAAAGTCGAAGATGATATTAAAAAGCAAGATGAGGAGCTTAAAAAGATAGAAAATGAAGCCAATAAAACTGCTGAAAAGGCTAAATTTACTGCC	MG675438
Samp021	Jimma	2014-2015	Sym	Male	H02	0.088988	57382	0.358	2	0.956606	TTGGAGAAGAAGAAGAAGCTTCTAGGCAGCTACAAGTACATCGGTGCATCGATCGACAAGGATCTGGCCACCGCGAATGATGGCGTGGCGTACTACAACAAGATGGAGGAGCTCTACAAGACGCACTTGACTGCAGTGAATGCACAGATTAAGAAAGTCGAAGATGATATTAAAAAGCAAGATGAGGAGCTTAAAAAGATAGAAAATGAAGCCAATAAAACTGCTGAAAAGGCTAAATTTACTGCCAAAAAGGCCGAGTTGGAGAAGTACCTCCCATTCCTGAATAGCCTCCAAAAGGAGTACGAGTCCCTCGTGAGCAAGGTGAACACCTACACAGACAACCTAAAAAAAGTCATCAACAACTGCCAGCTGGAGAAAAAGGAAGCCGAGATCACTGTA…	ACTGCAGTGAATGCACAGATTAAGAAAGTCGAAGATGATATTAAAAAGCAAGATGAGGAGCTTAAAAAGATAGAAAATGAAGCCAATAAAACTGCTGAAAAGGCTAAATTTACTGCC	MG675438
Samp022	Jimma	2014-2015	Sym	Male	H02	0.088988	10017	0.273	2	0.601116	TTGGAGAAGAAGAAGAAGCTTCTAGGCAGCTACAAGTACATCGGTGCATCGATCGACAAGGATCTGGCCACCGCGAATGATGGCGTGGCGTACTACAACAAGATGGAGGAGCTCTACAAGACGCACTTGACTGCAGTGAATGCACAGATTAAGAAAGTCGAAGATGATATTAAAAAGCAAGATGAGGAGCTTAAAAAGATAGAAAATGAAGCCAATAAAACTGCTGAAAAGGCTAAATTTACTGCCAAAAAGGCCGAGTTGGAGAAGTACCTCCCATTCCTGAATAGCCTCCAAAAGGAGTACGAGTCCCTCGTGAGCAAGGTGAACACCTACACAGACAACCTAAAAAAAGTCATCAACAACTGCCAGCTGGAGAAAAAGGAAGCCGAGATCACTGTA…	ACTGCAGTGAATGCACAGATTAAGAAAGTCGAAGATGATATTAAAAAGCAAGATGAGGAGCTTAAAAAGATAGAAAATGAAGCCAATAAAACTGCTGAAAAGGCTAAATTTACTGCC	MG675438
Samp023	Jimma	2014-2015	Sym	Male	H00	0.183647	21182	0.32	2	0.951957	TTGGAGAAGAAGAAGAAGCTTATAGGCAGCTACAAGTACATCGGTGCATCGATCGACAAGGATCTGGCCACCGCGAATGATGGCGTGGCGTACTACAACAAGATGGAGGAGCTCTACAAGACGCACTTGACTGCAGTGAATGCACAGATTAAGAAAGTCGAAGATGATATTAACACACAAAATGAGGAGCTTAAAAAGATAGAAAATGAAGCCAATAAAACTGCTGAAAAGGCTAAATTTACTGCCAAAAAGGCCGAGTTGGAGAAGTACCTCCCATTCCTGAATAGCCTCCAAAAGGAGTACGAGTCCCTCGTGAGCAAGGTGAACACCTACACAGACAACCTAAAAAAAGTTATCAGCAACTGCCAGCTGGAGAAAAAGGAAGCCGAGATCACTGTA…	ACTGCAGTGAATGCACAGATTAAGAAAGTCGAAGATGATATTAACACACAAAATGAGGAGCTTAAAAAGATAGAAAATGAAGCCAATAAAACTGCTGAAAAGGCTAAATTTACTGCC	MG675448
Samp024	Jimma	2014-2015	Sym	Male	H06	0.068726	38308	0.344	2	0.945106	TTGGAGAAGAAGAAGAAGCTTCTAGGCAGCTACAAGTACATCGGTGCATCGATCGACAAGGATCTGGCCACCGCGAATGATGGCGTGGCGTACTACAACAAGATGGGGGAGCTCTACAAGACGCACTTGGATGGAGTGAAAACAGAGATTAAGAAAGTCGAAGATGATATTAAAAAGCAAGATGAGGAACTTAAAAAGTTAGGAAATGTTAACAGTCAAGATAGTAAAAAGAACGAATTTATTGCCAAAAAGGCCGAGCTGGAGAAGTACCTCCCGTTCCTGAATAGCCTCCAAAAGGAGTACGAGTCCCTCGTGAGCAAGGTGAACACCTACACAGACAACCTAAAAAAAGTCATCAACAACTGCCAGCTGGAGAAAAAGGAAGCCGAGATCACTGTA…	GATGGAGTGAAAACAGAGATTAAGAAAGTCGAAGATGATATTAAAAAGCAAGATGAGGAACTTAAAAAGTTAGGAAATGTTAACAGTCAAGATAGTAAAAAGAACGAATTTATTGCC	MG675449
Samp025	Jimma	2014-2015	Sym	Male	H02	0.088988	18856	0.293	2	0.915384	TTGGAGAAGAAGAAGAAGCTTCTAGGCAGCTACAAGTACATCGGTGCATCGATCGACAAGGATCTGGCCACCGCGAATGATGGCGTGGCGTACTACAACAAGATGGAGGAGCTCTACAAGACGCACTTGACTGCAGTGAATGCACAGATTAAGAAAGTCGAAGATGATATTAAAAAGCAAGATGAGGAGCTTAAAAAGATAGAAAATGAAGCCAATAAAACTGCTGAAAAGGCTAAATTTACTGCCAAAAAGGCCGAGTTGGAGAAGTACCTCCCATTCCTGAATAGCCTCCAAAAGGAGTACGAGTCCCTCGTGAGCAAGGTGAACACCTACACAGACAACCTAAAAAAAGTCATCAACAACTGCCAGCTGGAGAAAAAGGAAGCCGAGATCACTGTA…	ACTGCAGTGAATGCACAGATTAAGAAAGTCGAAGATGATATTAAAAAGCAAGATGAGGAGCTTAAAAAGATAGAAAATGAAGCCAATAAAACTGCTGAAAAGGCTAAATTTACTGCC	MG675438
Samp026	Jimma	2014-2015	Sym	Female	H00	0.183647	2685	0.315	4	0.847538	TTGGAGAAGAAGAAGAAGCTTATAGGCAGCTACAAGTACATCGGTGCATCGATCGACAAGGATCTGGCCACCGCGAATGATGGCGTGGCGTACTACAACAAGATGGAGGAGCTCTACAAGACGCACTTGACTGCAGTGAATGCACAGATTAAGAAAGTCGAAGATGATATTAACACACAAAATGAGGAGCTTAAAAAGATAGAAAATGAAGCCAATAAAACTGCTGAAAAGGCTAAATTTACTGCCAAAAAGGCCGAGTTGGAGAAGTACCTCCCATTCCTGAATAGCCTCCAAAAGGAGTACGAGTCCCTCGTGAGCAAGGTGAACACCTACACAGACAACCTAAAAAAAGTTATCAGCAACTGCCAGCTGGAGAAAAAGGAAGCCGAGATCACTGTA…	ACTGCAGTGAATGCACAGATTAAGAAAGTCGAAGATGATATTAACACACAAAATGAGGAGCTTAAAAAGATAGAAAATGAAGCCAATAAAACTGCTGAAAAGGCTAAATTTACTGCC	MG675448
Samp027	Jimma	2014-2015	Sym	Male	H00	0.183647	1812	0.274	4	0.767471	TTGGAGAAGAAGAAGAAGCTTATAGGCAGCTACAAGTACATCGGTGCATCGATCGACAAGGATCTGGCCACCGCGAATGATGGCGTGGCGTACTACAACAAGATGGAGGAGCTCTACAAGACGCACTTGACTGCAGTGAATGCACAGATTAAGAAAGTCGAAGATGATATTAACACACAAAATGAGGAGCTTAAAAAGATAGAAAATGAAGCCAATAAAACTGCTGAAAAGGCTAAATTTACTGCCAAAAAGGCCGAGTTGGAGAAGTACCTCCCATTCCTGAATAGCCTCCAAAAGGAGTACGAGTCCCTCGTGAGCAAGGTGAACACCTACACAGACAACCTAAAAAAAGTTATCAGCAACTGCCAGCTGGAGAAAAAGGAAGCCGAGATCACTGTA…	ACTGCAGTGAATGCACAGATTAAGAAAGTCGAAGATGATATTAACACACAAAATGAGGAGCTTAAAAAGATAGAAAATGAAGCCAATAAAACTGCTGAAAAGGCTAAATTTACTGCC	MG675448
Samp028	Jimma	2014-2015	Sym	Male	H05	0.070269	16118	0.334	1	1	TTGGAGAAGAAGAAGAAGCTTATAGGCAGCTACAAGTACATCGGTGCATCGATCGACATGGATCTGGCCACCGCGAATGATGGCGTGGCGTACTACAACAAGATGGAGGAGCTCTACAAGACGCACTTGACTGCAGTGAATGAAGAGGTTAAGAAAGTCGAAGCTGATATTAAAGCAGAAGATGATAAGATTGAAAAGATAGGAAGTGATAGCACTAAAACTACTGAAAAGACCCAATCGATGGCCAAAAAGGCCGAGCTGGAGAAGTACCTCCCGTTCCTGAATAGCCTCCAAAAGGAGTACGAGTCCCTCGTGAGCAAGGTGAACACCTACACAGACAACCTAAAAAAAGTTATCAGCAACTGCCAGCTGGAGAAAAAGGAAGCCGAGATCACTGTA…	ACTGCAGTGAATGAAGAGGTTAAGAAAGTCGAAGCTGATATTAAAGCAGAAGATGATAAGATTGAAAAGATAGGAAGTGATAGCACTAAAACTACTGAAAAGACCCAATCGATGGCC	MG675446
Samp029	Jimma	2014-2015	Sym	Male	H01	0.1284	12850	0.299	2	0.916809	TTGGAGAAGAAGAAGAAGCTTATAGGCAGCTACAAGTACATCGGTGCATCGATCGACATGGATCTGGCCACCGCGAATGATGGCGTGGCGTACTACAACAAGATGGAGGAGCTCTACAAGACGCACTTGACTGCAGTGAATGAAGAGGTTAAGAAAGTCGAAGCTGATATTAAAGCAGAAGATGATAAGATTAAAAAGATAGGAAGTGATAGCACTAAAACTACTGAAAAGACCCAATCGATGGCCAAAAAGGCCGAGCTGGAGAAGTACCTCCCGTTCCTGAATAGCCTCCAAAAGGAGTACGAGTCCCTCGTGAGCAAGGTGAACACCTACACAGACAACCTAAAAAAAGTCATCAACAACTGCCAGCTGGAGAAAAAGGAAGCCGAGATCACTGTA…	ACTGCAGTGAATGAAGAGGTTAAGAAAGTCGAAGCTGATATTAAAGCAGAAGATGATAAGATTAAAAAGATAGGAAGTGATAGCACTAAAACTACTGAAAAGACCCAATCGATGGCC	MG675439
Samp030	Jimma	2014-2015	Sym	Female	H01	0.1284	10325	0.294	2	0.875816	TTGGAGAAGAAGAAGAAGCTTATAGGCAGCTACAAGTACATCGGTGCATCGATCGACATGGATCTGGCCACCGCGAATGATGGCGTGGCGTACTACAACAAGATGGAGGAGCTCTACAAGACGCACTTGACTGCAGTGAATGAAGAGGTTAAGAAAGTCGAAGCTGATATTAAAGCAGAAGATGATAAGATTAAAAAGATAGGAAGTGATAGCACTAAAACTACTGAAAAGACCCAATCGATGGCCAAAAAGGCCGAGCTGGAGAAGTACCTCCCGTTCCTGAATAGCCTCCAAAAGGAGTACGAGTCCCTCGTGAGCAAGGTGAACACCTACACAGACAACCTAAAAAAAGTCATCAACAACTGCCAGCTGGAGAAAAAGGAAGCCGAGATCACTGTA…	ACTGCAGTGAATGAAGAGGTTAAGAAAGTCGAAGCTGATATTAAAGCAGAAGATGATAAGATTAAAAAGATAGGAAGTGATAGCACTAAAACTACTGAAAAGACCCAATCGATGGCC	MG675439
Samp031	Jimma	2014-2015	Sym	Male	H04	0.078101	1325	0.272	6	0.684401	TTGGAGAAGAAGAAGAAGCTTATAGGCAGCTACAAGTACATCGGTGCATCGATCGACATGGATCTGGCCACCGCGAATGATGGCGTGGCGTACTACAACAAGATGGGGGAGCTCTACAAGACGCACTTGGATGGAGTGAAAACAGAGATTAAGAAAGTCGAAGATGATATTAAAAAGCAAGATGAGGAACTTAAAAAGTTAGGAAATGTTAACAGTCAAGATAGTAAAAAGAACGAATTTATTGCCAAAAAGGCCGAGCTGGAGAAGTACCTCCCGTTCCTGAATAGCCTCCAAAAGGAGTACGAGTCCCTCGTGAGCAAGGTGAACACCTACACAGACAACCTAAAAAAAGTTATCAGCAACTGCCAGCTGGAGAAAAAGGAAGCCGAGATCACTGTA…	GATGGAGTGAAAACAGAGATTAAGAAAGTCGAAGATGATATTAAAAAGCAAGATGAGGAACTTAAAAAGTTAGGAAATGTTAACAGTCAAGATAGTAAAAAGAACGAATTTATTGCC	MG675444
Samp032	Jimma	2014-2015	Sym	Female	H00	0.183647	23237	0.334	1	1	TTGGAGAAGAAGAAGAAGCTTATAGGCAGCTACAAGTACATCGGTGCATCGATCGACAAGGATCTGGCCACCGCGAATGATGGCGTGGCGTACTACAACAAGATGGAGGAGCTCTACAAGACGCACTTGACTGCAGTGAATGCACAGATTAAGAAAGTCGAAGATGATATTAACACACAAAATGAGGAGCTTAAAAAGATAGAAAATGAAGCCAATAAAACTGCTGAAAAGGCTAAATTTACTGCCAAAAAGGCCGAGTTGGAGAAGTACCTCCCATTCCTGAATAGCCTCCAAAAGGAGTACGAGTCCCTCGTGAGCAAGGTGAACACCTACACAGACAACCTAAAAAAAGTTATCAGCAACTGCCAGCTGGAGAAAAAGGAAGCCGAGATCACTGTA…	ACTGCAGTGAATGCACAGATTAAGAAAGTCGAAGATGATATTAACACACAAAATGAGGAGCTTAAAAAGATAGAAAATGAAGCCAATAAAACTGCTGAAAAGGCTAAATTTACTGCC	MG675448
Samp033	Jimma	2014-2015	Sym	Male	H01	0.1284	19863	0.336	2	0.900326	TTGGAGAAGAAGAAGAAGCTTATAGGCAGCTACAAGTACATCGGTGCATCGATCGACATGGATCTGGCCACCGCGAATGATGGCGTGGCGTACTACAACAAGATGGAGGAGCTCTACAAGACGCACTTGACTGCAGTGAATGAAGAGGTTAAGAAAGTCGAAGCTGATATTAAAGCAGAAGATGATAAGATTAAAAAGATAGGAAGTGATAGCACTAAAACTACTGAAAAGACCCAATCGATGGCCAAAAAGGCCGAGCTGGAGAAGTACCTCCCGTTCCTGAATAGCCTCCAAAAGGAGTACGAGTCCCTCGTGAGCAAGGTGAACACCTACACAGACAACCTAAAAAAAGTCATCAACAACTGCCAGCTGGAGAAAAAGGAAGCCGAGATCACTGTA…	ACTGCAGTGAATGAAGAGGTTAAGAAAGTCGAAGCTGATATTAAAGCAGAAGATGATAAGATTAAAAAGATAGGAAGTGATAGCACTAAAACTACTGAAAAGACCCAATCGATGGCC	MG675439
Samp034	Jimma	2014-2015	Sym	Female	H00	0.183647	2062	0.277	4	0.796447	TTGGAGAAGAAGAAGAAGCTTATAGGCAGCTACAAGTACATCGGTGCATCGATCGACAAGGATCTGGCCACCGCGAATGATGGCGTGGCGTACTACAACAAGATGGAGGAGCTCTACAAGACGCACTTGACTGCAGTGAATGCACAGATTAAGAAAGTCGAAGATGATATTAACACACAAAATGAGGAGCTTAAAAAGATAGAAAATGAAGCCAATAAAACTGCTGAAAAGGCTAAATTTACTGCCAAAAAGGCCGAGTTGGAGAAGTACCTCCCATTCCTGAATAGCCTCCAAAAGGAGTACGAGTCCCTCGTGAGCAAGGTGAACACCTACACAGACAACCTAAAAAAAGTTATCAGCAACTGCCAGCTGGAGAAAAAGGAAGCCGAGATCACTGTA…	ACTGCAGTGAATGCACAGATTAAGAAAGTCGAAGATGATATTAACACACAAAATGAGGAGCTTAAAAAGATAGAAAATGAAGCCAATAAAACTGCTGAAAAGGCTAAATTTACTGCC	MG675448
Samp035	Jimma	2014-2015	Sym	Male	H00	0.183647	8739	0.296	3	0.645946	TTGGAGAAGAAGAAGAAGCTTATAGGCAGCTACAAGTACATCGGTGCATCGATCGACAAGGATCTGGCCACCGCGAATGATGGCGTGGCGTACTACAACAAGATGGAGGAGCTCTACAAGACGCACTTGACTGCAGTGAATGCACAGATTAAGAAAGTCGAAGATGATATTAACACACAAAATGAGGAGCTTAAAAAGATAGAAAATGAAGCCAATAAAACTGCTGAAAAGGCTAAATTTACTGCCAAAAAGGCCGAGTTGGAGAAGTACCTCCCATTCCTGAATAGCCTCCAAAAGGAGTACGAGTCCCTCGTGAGCAAGGTGAACACCTACACAGACAACCTAAAAAAAGTTATCAGCAACTGCCAGCTGGAGAAAAAGGAAGCCGAGATCACTGTA…	ACTGCAGTGAATGCACAGATTAAGAAAGTCGAAGATGATATTAACACACAAAATGAGGAGCTTAAAAAGATAGAAAATGAAGCCAATAAAACTGCTGAAAAGGCTAAATTTACTGCC	MG675448
Samp036	Jimma	2014-2015	Sym	Female	H17	0.02478	45304	0.391	1	1	TTGGAGAAGAAGAAGAAGCTTCTAGGCAGCTACAAGTACATCGGTGCATCGATCGACAAGGATCTGGCCACCGCGAATGATGGCGTGACCTACTACAACAAGATGGGGGAGCTCTACAAGACGCACTTGGATGGAGTGAAAACAGAGATTAAGAAAGTCGAAGATGATATTAAAAAGCAAGATGAGGAACTTAAAAAGTTAGGAAATGTTAACAGTCAAGATAGTAAAAAGAACGAATTTATTGCCAAAAAGGCCGAGCTGGAGAAGTACCTCCCGTTCCTGAATAGCCTCCAAAAGGAGTACGAGTCCCTCGTGAGCAAGGTGAACACCTACACAGACAACCTAAAAAAAGTCATCAACAACTGCCAGCTGGAGAAAAAGGAAGCCGAGATCACTGTA…	GATGGAGTGAAAACAGAGATTAAGAAAGTCGAAGATGATATTAAAAAGCAAGATGAGGAACTTAAAAAGTTAGGAAATGTTAACAGTCAAGATAGTAAAAAGAACGAATTTATTGCC	MG675450
Samp037	Jimma	2014-2015	Sym	Male	H04	0.078101	47958	0.368	1	1	TTGGAGAAGAAGAAGAAGCTTATAGGCAGCTACAAGTACATCGGTGCATCGATCGACATGGATCTGGCCACCGCGAATGATGGCGTGGCGTACTACAACAAGATGGGGGAGCTCTACAAGACGCACTTGGATGGAGTGAAAACAGAGATTAAGAAAGTCGAAGATGATATTAAAAAGCAAGATGAGGAACTTAAAAAGTTAGGAAATGTTAACAGTCAAGATAGTAAAAAGAACGAATTTATTGCCAAAAAGGCCGAGCTGGAGAAGTACCTCCCGTTCCTGAATAGCCTCCAAAAGGAGTACGAGTCCCTCGTGAGCAAGGTGAACACCTACACAGACAACCTAAAAAAAGTTATCAGCAACTGCCAGCTGGAGAAAAAGGAAGCCGAGATCACTGTA…	GATGGAGTGAAAACAGAGATTAAGAAAGTCGAAGATGATATTAAAAAGCAAGATGAGGAACTTAAAAAGTTAGGAAATGTTAACAGTCAAGATAGTAAAAAGAACGAATTTATTGCC	MG675444
Samp040	Jimma	2014-2015	Sym	Female	H17	0.02478	23812	0.357	2	0.962529	TTGGAGAAGAAGAAGAAGCTTCTAGGCAGCTACAAGTACATCGGTGCATCGATCGACAAGGATCTGGCCACCGCGAATGATGGCGTGACCTACTACAACAAGATGGGGGAGCTCTACAAGACGCACTTGGATGGAGTGAAAACAGAGATTAAGAAAGTCGAAGATGATATTAAAAAGCAAGATGAGGAACTTAAAAAGTTAGGAAATGTTAACAGTCAAGATAGTAAAAAGAACGAATTTATTGCCAAAAAGGCCGAGCTGGAGAAGTACCTCCCGTTCCTGAATAGCCTCCAAAAGGAGTACGAGTCCCTCGTGAGCAAGGTGAACACCTACACAGACAACCTAAAAAAAGTCATCAACAACTGCCAGCTGGAGAAAAAGGAAGCCGAGATCACTGTA…	GATGGAGTGAAAACAGAGATTAAGAAAGTCGAAGATGATATTAAAAAGCAAGATGAGGAACTTAAAAAGTTAGGAAATGTTAACAGTCAAGATAGTAAAAAGAACGAATTTATTGCC	MG675450
Samp041	Jimma	2014-2015	Sym	Female	H07	0.062593	11957	0.295	3	0.896865	TTGGAGAAGAAGAAGAAGCTTATAGGCAGCTACAAGTACATCGGTGCATCGATCGACAAGGATCTGGCCACCGCGAATGATGGCGTGGCGTACTACAACAAGATGGGGGAGCTCTACAAGACGCACTTGGATGGAGTGAAAACAGAGATTAAGAAAGTCGAAGATGATATTAAAAAGCAAGATGAAGAACTTAAAAAGTTAGGAAATGTTAACAGTCAAGATAGTAAAAAGAACGAATTTATTGCCAAAAAGGCCGAGCTGGAGAAGTACCTCCCGTTCCTGAATAGCCTCCAAAAGGAGTACGAGTCCCTCGTGAGCAAGGTGAACACCTACACAGACAACCTAAAAAAAGTTATCAGCAACTGCCAGCTGGAGAAAAAGGAAGCCGAGATCACTGTA…	GATGGAGTGAAAACAGAGATTAAGAAAGTCGAAGATGATATTAAAAAGCAAGATGAAGAACTTAAAAAGTTAGGAAATGTTAACAGTCAAGATAGTAAAAAGAACGAATTTATTGCC	MG675442
Samp042	Jimma	2014-2015	Sym	Male	H05	0.070269	39293	0.337	1	1	TTGGAGAAGAAGAAGAAGCTTATAGGCAGCTACAAGTACATCGGTGCATCGATCGACATGGATCTGGCCACCGCGAATGATGGCGTGGCGTACTACAACAAGATGGAGGAGCTCTACAAGACGCACTTGACTGCAGTGAATGAAGAGGTTAAGAAAGTCGAAGCTGATATTAAAGCAGAAGATGATAAGATTGAAAAGATAGGAAGTGATAGCACTAAAACTACTGAAAAGACCCAATCGATGGCCAAAAAGGCCGAGCTGGAGAAGTACCTCCCGTTCCTGAATAGCCTCCAAAAGGAGTACGAGTCCCTCGTGAGCAAGGTGAACACCTACACAGACAACCTAAAAAAAGTTATCAGCAACTGCCAGCTGGAGAAAAAGGAAGCCGAGATCACTGTA…	ACTGCAGTGAATGAAGAGGTTAAGAAAGTCGAAGCTGATATTAAAGCAGAAGATGATAAGATTGAAAAGATAGGAAGTGATAGCACTAAAACTACTGAAAAGACCCAATCGATGGCC	MG675446
Samp043	Jimma	2014-2015	Sym	Female	H01	0.1284	10165	0.27	3	0.828443	TTGGAGAAGAAGAAGAAGCTTATAGGCAGCTACAAGTACATCGGTGCATCGATCGACATGGATCTGGCCACCGCGAATGATGGCGTGGCGTACTACAACAAGATGGAGGAGCTCTACAAGACGCACTTGACTGCAGTGAATGAAGAGGTTAAGAAAGTCGAAGCTGATATTAAAGCAGAAGATGATAAGATTAAAAAGATAGGAAGTGATAGCACTAAAACTACTGAAAAGACCCAATCGATGGCCAAAAAGGCCGAGCTGGAGAAGTACCTCCCGTTCCTGAATAGCCTCCAAAAGGAGTACGAGTCCCTCGTGAGCAAGGTGAACACCTACACAGACAACCTAAAAAAAGTCATCAACAACTGCCAGCTGGAGAAAAAGGAAGCCGAGATCACTGTA…	ACTGCAGTGAATGAAGAGGTTAAGAAAGTCGAAGCTGATATTAAAGCAGAAGATGATAAGATTAAAAAGATAGGAAGTGATAGCACTAAAACTACTGAAAAGACCCAATCGATGGCC	MG675439
Samp044	Jimma	2014-2015	Sym	Male	H01	0.1284	10983	0.313	2	0.913195	TTGGAGAAGAAGAAGAAGCTTATAGGCAGCTACAAGTACATCGGTGCATCGATCGACATGGATCTGGCCACCGCGAATGATGGCGTGGCGTACTACAACAAGATGGAGGAGCTCTACAAGACGCACTTGACTGCAGTGAATGAAGAGGTTAAGAAAGTCGAAGCTGATATTAAAGCAGAAGATGATAAGATTAAAAAGATAGGAAGTGATAGCACTAAAACTACTGAAAAGACCCAATCGATGGCCAAAAAGGCCGAGCTGGAGAAGTACCTCCCGTTCCTGAATAGCCTCCAAAAGGAGTACGAGTCCCTCGTGAGCAAGGTGAACACCTACACAGACAACCTAAAAAAAGTCATCAACAACTGCCAGCTGGAGAAAAAGGAAGCCGAGATCACTGTA…	ACTGCAGTGAATGAAGAGGTTAAGAAAGTCGAAGCTGATATTAAAGCAGAAGATGATAAGATTAAAAAGATAGGAAGTGATAGCACTAAAACTACTGAAAAGACCCAATCGATGGCC	MG675439
Samp045	Jimma	2014-2015	Sym	Male	H04	0.078101	29932	0.301	1	1	TTGGAGAAGAAGAAGAAGCTTATAGGCAGCTACAAGTACATCGGTGCATCGATCGACATGGATCTGGCCACCGCGAATGATGGCGTGGCGTACTACAACAAGATGGGGGAGCTCTACAAGACGCACTTGGATGGAGTGAAAACAGAGATTAAGAAAGTCGAAGATGATATTAAAAAGCAAGATGAGGAACTTAAAAAGTTAGGAAATGTTAACAGTCAAGATAGTAAAAAGAACGAATTTATTGCCAAAAAGGCCGAGCTGGAGAAGTACCTCCCGTTCCTGAATAGCCTCCAAAAGGAGTACGAGTCCCTCGTGAGCAAGGTGAACACCTACACAGACAACCTAAAAAAAGTTATCAGCAACTGCCAGCTGGAGAAAAAGGAAGCCGAGATCACTGTA…	GATGGAGTGAAAACAGAGATTAAGAAAGTCGAAGATGATATTAAAAAGCAAGATGAGGAACTTAAAAAGTTAGGAAATGTTAACAGTCAAGATAGTAAAAAGAACGAATTTATTGCC	MG675444
Samp046	Jimma	2014-2015	Sym	Male	H00	0.183647	7092	0.302	1	1	TTGGAGAAGAAGAAGAAGCTTATAGGCAGCTACAAGTACATCGGTGCATCGATCGACAAGGATCTGGCCACCGCGAATGATGGCGTGGCGTACTACAACAAGATGGAGGAGCTCTACAAGACGCACTTGACTGCAGTGAATGCACAGATTAAGAAAGTCGAAGATGATATTAACACACAAAATGAGGAGCTTAAAAAGATAGAAAATGAAGCCAATAAAACTGCTGAAAAGGCTAAATTTACTGCCAAAAAGGCCGAGTTGGAGAAGTACCTCCCATTCCTGAATAGCCTCCAAAAGGAGTACGAGTCCCTCGTGAGCAAGGTGAACACCTACACAGACAACCTAAAAAAAGTTATCAGCAACTGCCAGCTGGAGAAAAAGGAAGCCGAGATCACTGTA…	ACTGCAGTGAATGCACAGATTAAGAAAGTCGAAGATGATATTAACACACAAAATGAGGAGCTTAAAAAGATAGAAAATGAAGCCAATAAAACTGCTGAAAAGGCTAAATTTACTGCC	MG675448
Samp047	Jimma	2014-2015	Sym	Male	H08	0.029011	3631	0.253	5	0.778683	TTGGAGAAGAAGAAGAAGCTTATAGGCAGCTACAAGTACATCGGTGCATCGATCGACATGGATCTGGCCACCGCGAATGATGGCGTGGCGTACTACAACAAGATGGAGGAGCTCTACAAGACGCACTTGGATGGAGTGAAAACAGAGATTAAGAAAGTCGAAGATGATATTAAAACACATGATGAGAAGCTTCAAAAGTTAGGAAGTGAAGTCAGTCAAAATAGTGAAAAGACCCAATTGAATGCCAAAAAGGCCGAGCTGGAGAAGTACCTCCCGTTCCTGAATAGCCTCCAAAAGGAGTACGAGTCCCTCGTGAGCAAGGTGAACACCTACACAGACAACCTAAAAAAAGTTATCAGCAACTGCCAGCTGGAGAAAAAGGAAGCCGAGATCACTGTA…	GATGGAGTGAAAACAGAGATTAAGAAAGTCGAAGATGATATTAAAACACATGATGAGAAGCTTCAAAAGTTAGGAAGTGAAGTCAGTCAAAATAGTGAAAAGACCCAATTGAATGCC	MG675451
Samp048	Jimma	2014-2015	Sym	Male	H00	0.183647	59829	0.394	1	1	TTGGAGAAGAAGAAGAAGCTTATAGGCAGCTACAAGTACATCGGTGCATCGATCGACAAGGATCTGGCCACCGCGAATGATGGCGTGGCGTACTACAACAAGATGGAGGAGCTCTACAAGACGCACTTGACTGCAGTGAATGCACAGATTAAGAAAGTCGAAGATGATATTAACACACAAAATGAGGAGCTTAAAAAGATAGAAAATGAAGCCAATAAAACTGCTGAAAAGGCTAAATTTACTGCCAAAAAGGCCGAGTTGGAGAAGTACCTCCCATTCCTGAATAGCCTCCAAAAGGAGTACGAGTCCCTCGTGAGCAAGGTGAACACCTACACAGACAACCTAAAAAAAGTTATCAGCAACTGCCAGCTGGAGAAAAAGGAAGCCGAGATCACTGTA…	ACTGCAGTGAATGCACAGATTAAGAAAGTCGAAGATGATATTAACACACAAAATGAGGAGCTTAAAAAGATAGAAAATGAAGCCAATAAAACTGCTGAAAAGGCTAAATTTACTGCC	MG675448
Samp049	Jimma	2014-2015	Sym	Male	H07	0.062593	4656	0.301	4	0.848397	TTGGAGAAGAAGAAGAAGCTTATAGGCAGCTACAAGTACATCGGTGCATCGATCGACAAGGATCTGGCCACCGCGAATGATGGCGTGGCGTACTACAACAAGATGGGGGAGCTCTACAAGACGCACTTGGATGGAGTGAAAACAGAGATTAAGAAAGTCGAAGATGATATTAAAAAGCAAGATGAAGAACTTAAAAAGTTAGGAAATGTTAACAGTCAAGATAGTAAAAAGAACGAATTTATTGCCAAAAAGGCCGAGCTGGAGAAGTACCTCCCGTTCCTGAATAGCCTCCAAAAGGAGTACGAGTCCCTCGTGAGCAAGGTGAACACCTACACAGACAACCTAAAAAAAGTTATCAGCAACTGCCAGCTGGAGAAAAAGGAAGCCGAGATCACTGTA…	GATGGAGTGAAAACAGAGATTAAGAAAGTCGAAGATGATATTAAAAAGCAAGATGAAGAACTTAAAAAGTTAGGAAATGTTAACAGTCAAGATAGTAAAAAGAACGAATTTATTGCC	MG675442
Samp050	Jimma	2014-2015	Sym	Male	H12	0.025197	1013	0.299	3	0.824247	TTGGAGAAGAAGAAGAAGCTTATAGGCAGCTACAAGTACATCGGTGCATCGATCGACAAGGATCTGGCCACCGCGAATGATGGCGTGGCGTACTACAACAAGATGGAGGAGCTCTACAAGACGCACTTGACTGCAGTGAATGCACAGATTAAGAAAGTCGAAGATGATATTAACACACAAAATGAGGAGCTTAAAAAGATAGAAAATGAAGCCAATAAAACTGCTGAAAAGGCTAAATTTACTGCCAAAAAGGCCGAGCTGGAGAAGTACCTCCCGTTCCTGAATAGCCTCCAAAAGGAGTACGAGTCCCTCGTGAGCAAGGTGAACACCTACACAGACAACCTAAAAAAAGTTATCAGCAACTGCCAGCTGGAGAAAAAGGAAGCCGAGATCACTGTA…	ACTGCAGTGAATGCACAGATTAAGAAAGTCGAAGATGATATTAACACACAAAATGAGGAGCTTAAAAAGATAGAAAATGAAGCCAATAAAACTGCTGAAAAGGCTAAATTTACTGCC	MG675452
Samp051	Jimma	2014-2015	Sym	Female	H01	0.1284	4410	0.253	3	0.752688	TTGGAGAAGAAGAAGAAGCTTATAGGCAGCTACAAGTACATCGGTGCATCGATCGACATGGATCTGGCCACCGCGAATGATGGCGTGGCGTACTACAACAAGATGGAGGAGCTCTACAAGACGCACTTGACTGCAGTGAATGAAGAGGTTAAGAAAGTCGAAGCTGATATTAAAGCAGAAGATGATAAGATTAAAAAGATAGGAAGTGATAGCACTAAAACTACTGAAAAGACCCAATCGATGGCCAAAAAGGCCGAGCTGGAGAAGTACCTCCCGTTCCTGAATAGCCTCCAAAAGGAGTACGAGTCCCTCGTGAGCAAGGTGAACACCTACACAGACAACCTAAAAAAAGTCATCAACAACTGCCAGCTGGAGAAAAAGGAAGCCGAGATCACTGTA…	ACTGCAGTGAATGAAGAGGTTAAGAAAGTCGAAGCTGATATTAAAGCAGAAGATGATAAGATTAAAAAGATAGGAAGTGATAGCACTAAAACTACTGAAAAGACCCAATCGATGGCC	MG675439
Samp052	Jimma	2014-2015	Sym	Male	H00	0.183647	9712	0.308	2	0.814014	TTGGAGAAGAAGAAGAAGCTTATAGGCAGCTACAAGTACATCGGTGCATCGATCGACAAGGATCTGGCCACCGCGAATGATGGCGTGGCGTACTACAACAAGATGGAGGAGCTCTACAAGACGCACTTGACTGCAGTGAATGCACAGATTAAGAAAGTCGAAGATGATATTAACACACAAAATGAGGAGCTTAAAAAGATAGAAAATGAAGCCAATAAAACTGCTGAAAAGGCTAAATTTACTGCCAAAAAGGCCGAGTTGGAGAAGTACCTCCCATTCCTGAATAGCCTCCAAAAGGAGTACGAGTCCCTCGTGAGCAAGGTGAACACCTACACAGACAACCTAAAAAAAGTTATCAGCAACTGCCAGCTGGAGAAAAAGGAAGCCGAGATCACTGTA…	ACTGCAGTGAATGCACAGATTAAGAAAGTCGAAGATGATATTAACACACAAAATGAGGAGCTTAAAAAGATAGAAAATGAAGCCAATAAAACTGCTGAAAAGGCTAAATTTACTGCC	MG675448
Samp053	Jimma	2014-2015	Sym	Male	H04	0.078101	22354	0.525	1	1	TTGGAGAAGAAGAAGAAGCTTATAGGCAGCTACAAGTACATCGGTGCATCGATCGACATGGATCTGGCCACCGCGAATGATGGCGTGGCGTACTACAACAAGATGGGGGAGCTCTACAAGACGCACTTGGATGGAGTGAAAACAGAGATTAAGAAAGTCGAAGATGATATTAAAAAGCAAGATGAGGAACTTAAAAAGTTAGGAAATGTTAACAGTCAAGATAGTAAAAAGAACGAATTTATTGCCAAAAAGGCCGAGCTGGAGAAGTACCTCCCGTTCCTGAATAGCCTCCAAAAGGAGTACGAGTCCCTCGTGAGCAAGGTGAACACCTACACAGACAACCTAAAAAAAGTTATCAGCAACTGCCAGCTGGAGAAAAAGGAAGCCGAGATCACTGTA…	GATGGAGTGAAAACAGAGATTAAGAAAGTCGAAGATGATATTAAAAAGCAAGATGAGGAACTTAAAAAGTTAGGAAATGTTAACAGTCAAGATAGTAAAAAGAACGAATTTATTGCC	MG675444
Samp054	Jimma	2014-2015	Sym	Male	H05	0.070269	23803	0.29	1	1	TTGGAGAAGAAGAAGAAGCTTATAGGCAGCTACAAGTACATCGGTGCATCGATCGACATGGATCTGGCCACCGCGAATGATGGCGTGGCGTACTACAACAAGATGGAGGAGCTCTACAAGACGCACTTGACTGCAGTGAATGAAGAGGTTAAGAAAGTCGAAGCTGATATTAAAGCAGAAGATGATAAGATTGAAAAGATAGGAAGTGATAGCACTAAAACTACTGAAAAGACCCAATCGATGGCCAAAAAGGCCGAGCTGGAGAAGTACCTCCCGTTCCTGAATAGCCTCCAAAAGGAGTACGAGTCCCTCGTGAGCAAGGTGAACACCTACACAGACAACCTAAAAAAAGTTATCAGCAACTGCCAGCTGGAGAAAAAGGAAGCCGAGATCACTGTA…	ACTGCAGTGAATGAAGAGGTTAAGAAAGTCGAAGCTGATATTAAAGCAGAAGATGATAAGATTGAAAAGATAGGAAGTGATAGCACTAAAACTACTGAAAAGACCCAATCGATGGCC	MG675446
Samp055	Jimma	2014-2015	Sym	Female	H27	0.014389	11725	0.279	2	0.942448	TTGGAGAAGAAGAAGAAGCTTCTAGGCAGCTACAAGTACATCGGTGCATCGATCGACAAGGATCTGGCCACCGCGAATGATGGCGTGGCGTACTACAACAAGATGGGGGAGCTCTACAAGACGCACTTGGATGGAGTGAAAACAGAGATTAAGAAAGTCGAAGATGATATTAAAAAGCAAGATGAGGAACTTAAAAAGTTAGGAAATGTTAACAGTCAAGATAGTAAAAAGAACGAATTTATTGCCAAAAAGGCCGAGCTGGAGAAGTACCTCCCGTTCCTGAATAGCCTCCAAAAGGAGTACGAGTCCCTCGTGAGCAAGGTGAACACCTACACAGACAACCTAAAAAAAGTTATCAGCAACTGCCAGCTGGAGAAAAAGGAAGCCGAGATCACTGTA…	GATGGAGTGAAAACAGAGATTAAGAAAGTCGAAGATGATATTAAAAAGCAAGATGAGGAACTTAAAAAGTTAGGAAATGTTAACAGTCAAGATAGTAAAAAGAACGAATTTATTGCC	MG675453
Samp056	Jimma	2014-2015	Sym	Male	H06	0.068726	6146	0.289	2	0.870415	TTGGAGAAGAAGAAGAAGCTTCTAGGCAGCTACAAGTACATCGGTGCATCGATCGACAAGGATCTGGCCACCGCGAATGATGGCGTGGCGTACTACAACAAGATGGGGGAGCTCTACAAGACGCACTTGGATGGAGTGAAAACAGAGATTAAGAAAGTCGAAGATGATATTAAAAAGCAAGATGAGGAACTTAAAAAGTTAGGAAATGTTAACAGTCAAGATAGTAAAAAGAACGAATTTATTGCCAAAAAGGCCGAGCTGGAGAAGTACCTCCCGTTCCTGAATAGCCTCCAAAAGGAGTACGAGTCCCTCGTGAGCAAGGTGAACACCTACACAGACAACCTAAAAAAAGTCATCAACAACTGCCAGCTGGAGAAAAAGGAAGCCGAGATCACTGTA…	GATGGAGTGAAAACAGAGATTAAGAAAGTCGAAGATGATATTAAAAAGCAAGATGAGGAACTTAAAAAGTTAGGAAATGTTAACAGTCAAGATAGTAAAAAGAACGAATTTATTGCC	MG675449
Samp058	Jimma	2014-2015	Sym	Male	H08	0.029011	1314	0.203	5	0.591359	TTGGAGAAGAAGAAGAAGCTTATAGGCAGCTACAAGTACATCGGTGCATCGATCGACATGGATCTGGCCACCGCGAATGATGGCGTGGCGTACTACAACAAGATGGAGGAGCTCTACAAGACGCACTTGGATGGAGTGAAAACAGAGATTAAGAAAGTCGAAGATGATATTAAAACACATGATGAGAAGCTTCAAAAGTTAGGAAGTGAAGTCAGTCAAAATAGTGAAAAGACCCAATTGAATGCCAAAAAGGCCGAGCTGGAGAAGTACCTCCCGTTCCTGAATAGCCTCCAAAAGGAGTACGAGTCCCTCGTGAGCAAGGTGAACACCTACACAGACAACCTAAAAAAAGTTATCAGCAACTGCCAGCTGGAGAAAAAGGAAGCCGAGATCACTGTA…	GATGGAGTGAAAACAGAGATTAAGAAAGTCGAAGATGATATTAAAACACATGATGAGAAGCTTCAAAAGTTAGGAAGTGAAGTCAGTCAAAATAGTGAAAAGACCCAATTGAATGCC	MG675451
Samp059	Jimma	2014-2015	Sym	Female	H04	0.078101	22734	0.331	1	1	TTGGAGAAGAAGAAGAAGCTTATAGGCAGCTACAAGTACATCGGTGCATCGATCGACATGGATCTGGCCACCGCGAATGATGGCGTGGCGTACTACAACAAGATGGGGGAGCTCTACAAGACGCACTTGGATGGAGTGAAAACAGAGATTAAGAAAGTCGAAGATGATATTAAAAAGCAAGATGAGGAACTTAAAAAGTTAGGAAATGTTAACAGTCAAGATAGTAAAAAGAACGAATTTATTGCCAAAAAGGCCGAGCTGGAGAAGTACCTCCCGTTCCTGAATAGCCTCCAAAAGGAGTACGAGTCCCTCGTGAGCAAGGTGAACACCTACACAGACAACCTAAAAAAAGTTATCAGCAACTGCCAGCTGGAGAAAAAGGAAGCCGAGATCACTGTA…	GATGGAGTGAAAACAGAGATTAAGAAAGTCGAAGATGATATTAAAAAGCAAGATGAGGAACTTAAAAAGTTAGGAAATGTTAACAGTCAAGATAGTAAAAAGAACGAATTTATTGCC	MG675444
Samp060	Jimma	2014-2015	Sym	Female	H07	0.062593	90183	0.362	1	1	TTGGAGAAGAAGAAGAAGCTTATAGGCAGCTACAAGTACATCGGTGCATCGATCGACAAGGATCTGGCCACCGCGAATGATGGCGTGGCGTACTACAACAAGATGGGGGAGCTCTACAAGACGCACTTGGATGGAGTGAAAACAGAGATTAAGAAAGTCGAAGATGATATTAAAAAGCAAGATGAAGAACTTAAAAAGTTAGGAAATGTTAACAGTCAAGATAGTAAAAAGAACGAATTTATTGCCAAAAAGGCCGAGCTGGAGAAGTACCTCCCGTTCCTGAATAGCCTCCAAAAGGAGTACGAGTCCCTCGTGAGCAAGGTGAACACCTACACAGACAACCTAAAAAAAGTTATCAGCAACTGCCAGCTGGAGAAAAAGGAAGCCGAGATCACTGTA…	GATGGAGTGAAAACAGAGATTAAGAAAGTCGAAGATGATATTAAAAAGCAAGATGAAGAACTTAAAAAGTTAGGAAATGTTAACAGTCAAGATAGTAAAAAGAACGAATTTATTGCC	MG675442
Samp061	Jimma	2014-2015	Sym	Male	H27	0.014389	28779	0.306	1	1	TTGGAGAAGAAGAAGAAGCTTCTAGGCAGCTACAAGTACATCGGTGCATCGATCGACAAGGATCTGGCCACCGCGAATGATGGCGTGGCGTACTACAACAAGATGGGGGAGCTCTACAAGACGCACTTGGATGGAGTGAAAACAGAGATTAAGAAAGTCGAAGATGATATTAAAAAGCAAGATGAGGAACTTAAAAAGTTAGGAAATGTTAACAGTCAAGATAGTAAAAAGAACGAATTTATTGCCAAAAAGGCCGAGCTGGAGAAGTACCTCCCGTTCCTGAATAGCCTCCAAAAGGAGTACGAGTCCCTCGTGAGCAAGGTGAACACCTACACAGACAACCTAAAAAAAGTTATCAGCAACTGCCAGCTGGAGAAAAAGGAAGCCGAGATCACTGTA…	GATGGAGTGAAAACAGAGATTAAGAAAGTCGAAGATGATATTAAAAAGCAAGATGAGGAACTTAAAAAGTTAGGAAATGTTAACAGTCAAGATAGTAAAAAGAACGAATTTATTGCC	MG675453
Samp062	Jimma	2014-2015	Sym	Male	H06	0.068726	1734	0.302	4	0.803894	TTGGAGAAGAAGAAGAAGCTTCTAGGCAGCTACAAGTACATCGGTGCATCGATCGACAAGGATCTGGCCACCGCGAATGATGGCGTGGCGTACTACAACAAGATGGGGGAGCTCTACAAGACGCACTTGGATGGAGTGAAAACAGAGATTAAGAAAGTCGAAGATGATATTAAAAAGCAAGATGAGGAACTTAAAAAGTTAGGAAATGTTAACAGTCAAGATAGTAAAAAGAACGAATTTATTGCCAAAAAGGCCGAGCTGGAGAAGTACCTCCCGTTCCTGAATAGCCTCCAAAAGGAGTACGAGTCCCTCGTGAGCAAGGTGAACACCTACACAGACAACCTAAAAAAAGTCATCAACAACTGCCAGCTGGAGAAAAAGGAAGCCGAGATCACTGTA…	GATGGAGTGAAAACAGAGATTAAGAAAGTCGAAGATGATATTAAAAAGCAAGATGAGGAACTTAAAAAGTTAGGAAATGTTAACAGTCAAGATAGTAAAAAGAACGAATTTATTGCC	MG675449
Samp063	Jimma	2014-2015	Sym	Male	H04	0.078101	5214	0.246	4	0.805251	TTGGAGAAGAAGAAGAAGCTTATAGGCAGCTACAAGTACATCGGTGCATCGATCGACATGGATCTGGCCACCGCGAATGATGGCGTGGCGTACTACAACAAGATGGGGGAGCTCTACAAGACGCACTTGGATGGAGTGAAAACAGAGATTAAGAAAGTCGAAGATGATATTAAAAAGCAAGATGAGGAACTTAAAAAGTTAGGAAATGTTAACAGTCAAGATAGTAAAAAGAACGAATTTATTGCCAAAAAGGCCGAGCTGGAGAAGTACCTCCCGTTCCTGAATAGCCTCCAAAAGGAGTACGAGTCCCTCGTGAGCAAGGTGAACACCTACACAGACAACCTAAAAAAAGTTATCAGCAACTGCCAGCTGGAGAAAAAGGAAGCCGAGATCACTGTA…	GATGGAGTGAAAACAGAGATTAAGAAAGTCGAAGATGATATTAAAAAGCAAGATGAGGAACTTAAAAAGTTAGGAAATGTTAACAGTCAAGATAGTAAAAAGAACGAATTTATTGCC	MG675444
Samp064	Jimma	2014-2015	Sym	Male	H18	0.020378	6939	0.273	2	0.815777	TTGGAGAAGAAGAAGAAGCTTATAGGCAGCTACAAGTACATCGGTGCATCGATCGACATGGATCTGGCCACCGCGAATGATGGCGTGGCGTACTACAACAAGATGGAGGAGCTCTACAAGACGCACTTGACTGCAGTGAATGCACAGATTAAGAAAGTCGAAGATGATATTAACACACAAAATGAGGAGCTTAAAAAGATAGAAAATGAAGCCAATAAAACTGCTGAAAAGGCTAAATTTACTGCCAAAAAGGCCGAGTTGGAGAAGTACCTCCCATTCCTGAATAGCCTCCAAAAGGAGTACGAGTCCCTCGTGAGCAAGGTGAACACCTACACAGACAACCTAAAAAAAGTTATCAGCAACTGCCAGCTGGAGAAAAAGGAAGCCGAGATCACTGTA…	ACTGCAGTGAATGCACAGATTAAGAAAGTCGAAGATGATATTAACACACAAAATGAGGAGCTTAAAAAGATAGAAAATGAAGCCAATAAAACTGCTGAAAAGGCTAAATTTACTGCC	MG675454
Samp065	Jimma	2014-2015	Sym	Male	H05	0.070269	6113	0.266	4	0.80034	TTGGAGAAGAAGAAGAAGCTTATAGGCAGCTACAAGTACATCGGTGCATCGATCGACATGGATCTGGCCACCGCGAATGATGGCGTGGCGTACTACAACAAGATGGAGGAGCTCTACAAGACGCACTTGACTGCAGTGAATGAAGAGGTTAAGAAAGTCGAAGCTGATATTAAAGCAGAAGATGATAAGATTGAAAAGATAGGAAGTGATAGCACTAAAACTACTGAAAAGACCCAATCGATGGCCAAAAAGGCCGAGCTGGAGAAGTACCTCCCGTTCCTGAATAGCCTCCAAAAGGAGTACGAGTCCCTCGTGAGCAAGGTGAACACCTACACAGACAACCTAAAAAAAGTTATCAGCAACTGCCAGCTGGAGAAAAAGGAAGCCGAGATCACTGTA…	ACTGCAGTGAATGAAGAGGTTAAGAAAGTCGAAGCTGATATTAAAGCAGAAGATGATAAGATTGAAAAGATAGGAAGTGATAGCACTAAAACTACTGAAAAGACCCAATCGATGGCC	MG675446
Samp066	Jimma	2014-2015	Sym	Female	H10	0.036238	65615	0.392	2	0.956431	TTGGAGAAGAAGAAGAAGCTTATAGGCAGCTACAAGTACATCGGTGCATCGATCGACATGGATCTGGCCACCGCGAATGATGGCGTGACCTACTACAACAAGATGGGGGAGCTCTACAAGACGCACTTGGATGGAGTGAAAACAGAGATTAAGAAAGTCGAAGATGATATTAAAAAGCAAGATGAGGAACTTAAAAAGTTAGGAAATGTTAACAGTCAAGATAGTAAAAAGAACGAATTTATTGCCAAAAAGGCCGAGCTGGAGAAGTACCTCCCGTTCCTGAATAGCCTCCAAAAGGAGTACGAGTCCCTCGTGAGCAAGGTGAACACCTACACAGACAACCTAAAAAAAGTCATCAACAACTGCCAGCTGGAGAAAAAGGAAGCCGAGATCACTGTA…	GATGGAGTGAAAACAGAGATTAAGAAAGTCGAAGATGATATTAAAAAGCAAGATGAGGAACTTAAAAAGTTAGGAAATGTTAACAGTCAAGATAGTAAAAAGAACGAATTTATTGCC	MG675455
Samp067	Jimma	2014-2015	Sym	Male	H02	0.088988	18690	0.32	3	0.672592	TTGGAGAAGAAGAAGAAGCTTCTAGGCAGCTACAAGTACATCGGTGCATCGATCGACAAGGATCTGGCCACCGCGAATGATGGCGTGGCGTACTACAACAAGATGGAGGAGCTCTACAAGACGCACTTGACTGCAGTGAATGCACAGATTAAGAAAGTCGAAGATGATATTAAAAAGCAAGATGAGGAGCTTAAAAAGATAGAAAATGAAGCCAATAAAACTGCTGAAAAGGCTAAATTTACTGCCAAAAAGGCCGAGTTGGAGAAGTACCTCCCATTCCTGAATAGCCTCCAAAAGGAGTACGAGTCCCTCGTGAGCAAGGTGAACACCTACACAGACAACCTAAAAAAAGTCATCAACAACTGCCAGCTGGAGAAAAAGGAAGCCGAGATCACTGTA…	ACTGCAGTGAATGCACAGATTAAGAAAGTCGAAGATGATATTAAAAAGCAAGATGAGGAGCTTAAAAAGATAGAAAATGAAGCCAATAAAACTGCTGAAAAGGCTAAATTTACTGCC	MG675438
Samp068	Jimma	2014-2015	Sym	Male	H05	0.070269	13923	0.281	2	0.955659	TTGGAGAAGAAGAAGAAGCTTATAGGCAGCTACAAGTACATCGGTGCATCGATCGACATGGATCTGGCCACCGCGAATGATGGCGTGGCGTACTACAACAAGATGGAGGAGCTCTACAAGACGCACTTGACTGCAGTGAATGAAGAGGTTAAGAAAGTCGAAGCTGATATTAAAGCAGAAGATGATAAGATTGAAAAGATAGGAAGTGATAGCACTAAAACTACTGAAAAGACCCAATCGATGGCCAAAAAGGCCGAGCTGGAGAAGTACCTCCCGTTCCTGAATAGCCTCCAAAAGGAGTACGAGTCCCTCGTGAGCAAGGTGAACACCTACACAGACAACCTAAAAAAAGTTATCAGCAACTGCCAGCTGGAGAAAAAGGAAGCCGAGATCACTGTA…	ACTGCAGTGAATGAAGAGGTTAAGAAAGTCGAAGCTGATATTAAAGCAGAAGATGATAAGATTGAAAAGATAGGAAGTGATAGCACTAAAACTACTGAAAAGACCCAATCGATGGCC	MG675446
Samp069	Asendabo	2011-2012	Sym	Female	H01	0.1284	9150	0.259	2	0.88723	TTGGAGAAGAAGAAGAAGCTTATAGGCAGCTACAAGTACATCGGTGCATCGATCGACATGGATCTGGCCACCGCGAATGATGGCGTGGCGTACTACAACAAGATGGAGGAGCTCTACAAGACGCACTTGACTGCAGTGAATGAAGAGGTTAAGAAAGTCGAAGCTGATATTAAAGCAGAAGATGATAAGATTAAAAAGATAGGAAGTGATAGCACTAAAACTACTGAAAAGACCCAATCGATGGCCAAAAAGGCCGAGCTGGAGAAGTACCTCCCGTTCCTGAATAGCCTCCAAAAGGAGTACGAGTCCCTCGTGAGCAAGGTGAACACCTACACAGACAACCTAAAAAAAGTCATCAACAACTGCCAGCTGGAGAAAAAGGAAGCCGAGATCACTGTA…	ACTGCAGTGAATGAAGAGGTTAAGAAAGTCGAAGCTGATATTAAAGCAGAAGATGATAAGATTAAAAAGATAGGAAGTGATAGCACTAAAACTACTGAAAAGACCCAATCGATGGCC	MG675439
Samp070	Asendabo	2011-2012	Sym	Female	H01	0.1284	1777	0.24	4	0.674896	TTGGAGAAGAAGAAGAAGCTTATAGGCAGCTACAAGTACATCGGTGCATCGATCGACATGGATCTGGCCACCGCGAATGATGGCGTGGCGTACTACAACAAGATGGAGGAGCTCTACAAGACGCACTTGACTGCAGTGAATGAAGAGGTTAAGAAAGTCGAAGCTGATATTAAAGCAGAAGATGATAAGATTAAAAAGATAGGAAGTGATAGCACTAAAACTACTGAAAAGACCCAATCGATGGCCAAAAAGGCCGAGCTGGAGAAGTACCTCCCGTTCCTGAATAGCCTCCAAAAGGAGTACGAGTCCCTCGTGAGCAAGGTGAACACCTACACAGACAACCTAAAAAAAGTCATCAACAACTGCCAGCTGGAGAAAAAGGAAGCCGAGATCACTGTA…	ACTGCAGTGAATGAAGAGGTTAAGAAAGTCGAAGCTGATATTAAAGCAGAAGATGATAAGATTAAAAAGATAGGAAGTGATAGCACTAAAACTACTGAAAAGACCCAATCGATGGCC	MG675439
Samp071	Asendabo	2011-2012	Sym	Male	H01	0.1284	9064	0.256	3	0.516379	TTGGAGAAGAAGAAGAAGCTTATAGGCAGCTACAAGTACATCGGTGCATCGATCGACATGGATCTGGCCACCGCGAATGATGGCGTGGCGTACTACAACAAGATGGAGGAGCTCTACAAGACGCACTTGACTGCAGTGAATGAAGAGGTTAAGAAAGTCGAAGCTGATATTAAAGCAGAAGATGATAAGATTAAAAAGATAGGAAGTGATAGCACTAAAACTACTGAAAAGACCCAATCGATGGCCAAAAAGGCCGAGCTGGAGAAGTACCTCCCGTTCCTGAATAGCCTCCAAAAGGAGTACGAGTCCCTCGTGAGCAAGGTGAACACCTACACAGACAACCTAAAAAAAGTCATCAACAACTGCCAGCTGGAGAAAAAGGAAGCCGAGATCACTGTA…	ACTGCAGTGAATGAAGAGGTTAAGAAAGTCGAAGCTGATATTAAAGCAGAAGATGATAAGATTAAAAAGATAGGAAGTGATAGCACTAAAACTACTGAAAAGACCCAATCGATGGCC	MG675439
Samp072	Asendabo	2011-2012	Sym	Male	H04	0.078101	103219	0.385	1	1	TTGGAGAAGAAGAAGAAGCTTATAGGCAGCTACAAGTACATCGGTGCATCGATCGACATGGATCTGGCCACCGCGAATGATGGCGTGGCGTACTACAACAAGATGGGGGAGCTCTACAAGACGCACTTGGATGGAGTGAAAACAGAGATTAAGAAAGTCGAAGATGATATTAAAAAGCAAGATGAGGAACTTAAAAAGTTAGGAAATGTTAACAGTCAAGATAGTAAAAAGAACGAATTTATTGCCAAAAAGGCCGAGCTGGAGAAGTACCTCCCGTTCCTGAATAGCCTCCAAAAGGAGTACGAGTCCCTCGTGAGCAAGGTGAACACCTACACAGACAACCTAAAAAAAGTTATCAGCAACTGCCAGCTGGAGAAAAAGGAAGCCGAGATCACTGTA…	GATGGAGTGAAAACAGAGATTAAGAAAGTCGAAGATGATATTAAAAAGCAAGATGAGGAACTTAAAAAGTTAGGAAATGTTAACAGTCAAGATAGTAAAAAGAACGAATTTATTGCC	MG675444
Samp073	Asendabo	2011-2012	Sym	Female	H10	0.036238	5083	0.24	4	0.701781	TTGGAGAAGAAGAAGAAGCTTATAGGCAGCTACAAGTACATCGGTGCATCGATCGACATGGATCTGGCCACCGCGAATGATGGCGTGACCTACTACAACAAGATGGGGGAGCTCTACAAGACGCACTTGGATGGAGTGAAAACAGAGATTAAGAAAGTCGAAGATGATATTAAAAAGCAAGATGAGGAACTTAAAAAGTTAGGAAATGTTAACAGTCAAGATAGTAAAAAGAACGAATTTATTGCCAAAAAGGCCGAGCTGGAGAAGTACCTCCCGTTCCTGAATAGCCTCCAAAAGGAGTACGAGTCCCTCGTGAGCAAGGTGAACACCTACACAGACAACCTAAAAAAAGTCATCAACAACTGCCAGCTGGAGAAAAAGGAAGCCGAGATCACTGTA…	GATGGAGTGAAAACAGAGATTAAGAAAGTCGAAGATGATATTAAAAAGCAAGATGAGGAACTTAAAAAGTTAGGAAATGTTAACAGTCAAGATAGTAAAAAGAACGAATTTATTGCC	MG675455
Samp074	Asendabo	2011-2012	Sym	Female	H05	0.070269	22195	0.295	2	0.95763	TTGGAGAAGAAGAAGAAGCTTATAGGCAGCTACAAGTACATCGGTGCATCGATCGACATGGATCTGGCCACCGCGAATGATGGCGTGGCGTACTACAACAAGATGGAGGAGCTCTACAAGACGCACTTGACTGCAGTGAATGAAGAGGTTAAGAAAGTCGAAGCTGATATTAAAGCAGAAGATGATAAGATTGAAAAGATAGGAAGTGATAGCACTAAAACTACTGAAAAGACCCAATCGATGGCCAAAAAGGCCGAGCTGGAGAAGTACCTCCCGTTCCTGAATAGCCTCCAAAAGGAGTACGAGTCCCTCGTGAGCAAGGTGAACACCTACACAGACAACCTAAAAAAAGTTATCAGCAACTGCCAGCTGGAGAAAAAGGAAGCCGAGATCACTGTA…	ACTGCAGTGAATGAAGAGGTTAAGAAAGTCGAAGCTGATATTAAAGCAGAAGATGATAAGATTGAAAAGATAGGAAGTGATAGCACTAAAACTACTGAAAAGACCCAATCGATGGCC	MG675446
Samp075	Asendabo	2011-2012	Sym	Male	H17	0.02478	706	0.23	5	0.457254	TTGGAGAAGAAGAAGAAGCTTCTAGGCAGCTACAAGTACATCGGTGCATCGATCGACAAGGATCTGGCCACCGCGAATGATGGCGTGACCTACTACAACAAGATGGGGGAGCTCTACAAGACGCACTTGGATGGAGTGAAAACAGAGATTAAGAAAGTCGAAGATGATATTAAAAAGCAAGATGAGGAACTTAAAAAGTTAGGAAATGTTAACAGTCAAGATAGTAAAAAGAACGAATTTATTGCCAAAAAGGCCGAGCTGGAGAAGTACCTCCCGTTCCTGAATAGCCTCCAAAAGGAGTACGAGTCCCTCGTGAGCAAGGTGAACACCTACACAGACAACCTAAAAAAAGTCATCAACAACTGCCAGCTGGAGAAAAAGGAAGCCGAGATCACTGTA…	GATGGAGTGAAAACAGAGATTAAGAAAGTCGAAGATGATATTAAAAAGCAAGATGAGGAACTTAAAAAGTTAGGAAATGTTAACAGTCAAGATAGTAAAAAGAACGAATTTATTGCC	MG675450
Samp076	Asendabo	2011-2012	Sym	Female	H06	0.068726	1060	0.224	4	0.754448	TTGGAGAAGAAGAAGAAGCTTCTAGGCAGCTACAAGTACATCGGTGCATCGATCGACAAGGATCTGGCCACCGCGAATGATGGCGTGGCGTACTACAACAAGATGGGGGAGCTCTACAAGACGCACTTGGATGGAGTGAAAACAGAGATTAAGAAAGTCGAAGATGATATTAAAAAGCAAGATGAGGAACTTAAAAAGTTAGGAAATGTTAACAGTCAAGATAGTAAAAAGAACGAATTTATTGCCAAAAAGGCCGAGCTGGAGAAGTACCTCCCGTTCCTGAATAGCCTCCAAAAGGAGTACGAGTCCCTCGTGAGCAAGGTGAACACCTACACAGACAACCTAAAAAAAGTCATCAACAACTGCCAGCTGGAGAAAAAGGAAGCCGAGATCACTGTA…	GATGGAGTGAAAACAGAGATTAAGAAAGTCGAAGATGATATTAAAAAGCAAGATGAGGAACTTAAAAAGTTAGGAAATGTTAACAGTCAAGATAGTAAAAAGAACGAATTTATTGCC	MG675449
Samp077	Asendabo	2011-2012	Sym	Female	H00	0.183647	22579	0.352	1	1	TTGGAGAAGAAGAAGAAGCTTATAGGCAGCTACAAGTACATCGGTGCATCGATCGACAAGGATCTGGCCACCGCGAATGATGGCGTGGCGTACTACAACAAGATGGAGGAGCTCTACAAGACGCACTTGACTGCAGTGAATGCACAGATTAAGAAAGTCGAAGATGATATTAACACACAAAATGAGGAGCTTAAAAAGATAGAAAATGAAGCCAATAAAACTGCTGAAAAGGCTAAATTTACTGCCAAAAAGGCCGAGTTGGAGAAGTACCTCCCATTCCTGAATAGCCTCCAAAAGGAGTACGAGTCCCTCGTGAGCAAGGTGAACACCTACACAGACAACCTAAAAAAAGTTATCAGCAACTGCCAGCTGGAGAAAAAGGAAGCCGAGATCACTGTA…	ACTGCAGTGAATGCACAGATTAAGAAAGTCGAAGATGATATTAACACACAAAATGAGGAGCTTAAAAAGATAGAAAATGAAGCCAATAAAACTGCTGAAAAGGCTAAATTTACTGCC	MG675448
Samp078	Asendabo	2011-2012	Sym	Female	H12	0.025197	36888	0.394	2	0.621774	TTGGAGAAGAAGAAGAAGCTTATAGGCAGCTACAAGTACATCGGTGCATCGATCGACAAGGATCTGGCCACCGCGAATGATGGCGTGGCGTACTACAACAAGATGGAGGAGCTCTACAAGACGCACTTGACTGCAGTGAATGCACAGATTAAGAAAGTCGAAGATGATATTAACACACAAAATGAGGAGCTTAAAAAGATAGAAAATGAAGCCAATAAAACTGCTGAAAAGGCTAAATTTACTGCCAAAAAGGCCGAGCTGGAGAAGTACCTCCCGTTCCTGAATAGCCTCCAAAAGGAGTACGAGTCCCTCGTGAGCAAGGTGAACACCTACACAGACAACCTAAAAAAAGTTATCAGCAACTGCCAGCTGGAGAAAAAGGAAGCCGAGATCACTGTA…	ACTGCAGTGAATGCACAGATTAAGAAAGTCGAAGATGATATTAACACACAAAATGAGGAGCTTAAAAAGATAGAAAATGAAGCCAATAAAACTGCTGAAAAGGCTAAATTTACTGCC	MG675452
Samp079	Asendabo	2011-2012	Sym	Female	H00	0.183647	12960	0.274	2	0.941382	TTGGAGAAGAAGAAGAAGCTTATAGGCAGCTACAAGTACATCGGTGCATCGATCGACAAGGATCTGGCCACCGCGAATGATGGCGTGGCGTACTACAACAAGATGGAGGAGCTCTACAAGACGCACTTGACTGCAGTGAATGCACAGATTAAGAAAGTCGAAGATGATATTAACACACAAAATGAGGAGCTTAAAAAGATAGAAAATGAAGCCAATAAAACTGCTGAAAAGGCTAAATTTACTGCCAAAAAGGCCGAGTTGGAGAAGTACCTCCCATTCCTGAATAGCCTCCAAAAGGAGTACGAGTCCCTCGTGAGCAAGGTGAACACCTACACAGACAACCTAAAAAAAGTTATCAGCAACTGCCAGCTGGAGAAAAAGGAAGCCGAGATCACTGTA…	ACTGCAGTGAATGCACAGATTAAGAAAGTCGAAGATGATATTAACACACAAAATGAGGAGCTTAAAAAGATAGAAAATGAAGCCAATAAAACTGCTGAAAAGGCTAAATTTACTGCC	MG675448
Samp080	Asendabo	2011-2012	Sym	Male	H20	0.016747	13944	0.329	3	0.875	TTGGAGAAGAAGAAGAAGCTTCTAGGCAGCTACAAGTACATCGGTGCATCGATCGACAAGGATCTGGCCACCGCGAATGATGGCGTGGCGTACTACAACAAGATGGAGGAGCTCTACAAGACGCACTTGACTGCAGTGAATGAAGAGGTTAAGAAAGTCGAAGCTGATATTAAAGCAGAAGATGATAAGATTAAAAAGATAGAAAATGAAGCCAATAAAGCTGCTGAAAAGACCCAATCGATGGCCAAAAAGGCCGAGCTGGAGAAGTACCTCCCGTTCCTGAATAGCCTCCAAAAGGAGTACGAGTCCCTCGTGAGCAAGGTGAACACCTACACAGACAACCTAAAAAAAGTCATCAACAACTGCCAGCTGGAGAAAAAGGAAGCCGAGATCACTGTA…	ACTGCAGTGAATGAAGAGGTTAAGAAAGTCGAAGCTGATATTAAAGCAGAAGATGATAAGATTAAAAAGATAGAAAATGAAGCCAATAAAGCTGCTGAAAAGACCCAATCGATGGCC	MG675440
Samp081	Asendabo	2011-2012	Sym	Female	H02	0.088988	11972	0.267	2	0.88211	TTGGAGAAGAAGAAGAAGCTTCTAGGCAGCTACAAGTACATCGGTGCATCGATCGACAAGGATCTGGCCACCGCGAATGATGGCGTGGCGTACTACAACAAGATGGAGGAGCTCTACAAGACGCACTTGACTGCAGTGAATGCACAGATTAAGAAAGTCGAAGATGATATTAAAAAGCAAGATGAGGAGCTTAAAAAGATAGAAAATGAAGCCAATAAAACTGCTGAAAAGGCTAAATTTACTGCCAAAAAGGCCGAGTTGGAGAAGTACCTCCCATTCCTGAATAGCCTCCAAAAGGAGTACGAGTCCCTCGTGAGCAAGGTGAACACCTACACAGACAACCTAAAAAAAGTCATCAACAACTGCCAGCTGGAGAAAAAGGAAGCCGAGATCACTGTA…	ACTGCAGTGAATGCACAGATTAAGAAAGTCGAAGATGATATTAAAAAGCAAGATGAGGAGCTTAAAAAGATAGAAAATGAAGCCAATAAAACTGCTGAAAAGGCTAAATTTACTGCC	MG675438
Samp082	Asendabo	2011-2012	Sym	Male	H18	0.020378	1923	0.258	4	0.80125	TTGGAGAAGAAGAAGAAGCTTATAGGCAGCTACAAGTACATCGGTGCATCGATCGACATGGATCTGGCCACCGCGAATGATGGCGTGGCGTACTACAACAAGATGGAGGAGCTCTACAAGACGCACTTGACTGCAGTGAATGCACAGATTAAGAAAGTCGAAGATGATATTAACACACAAAATGAGGAGCTTAAAAAGATAGAAAATGAAGCCAATAAAACTGCTGAAAAGGCTAAATTTACTGCCAAAAAGGCCGAGTTGGAGAAGTACCTCCCATTCCTGAATAGCCTCCAAAAGGAGTACGAGTCCCTCGTGAGCAAGGTGAACACCTACACAGACAACCTAAAAAAAGTTATCAGCAACTGCCAGCTGGAGAAAAAGGAAGCCGAGATCACTGTA…	ACTGCAGTGAATGCACAGATTAAGAAAGTCGAAGATGATATTAACACACAAAATGAGGAGCTTAAAAAGATAGAAAATGAAGCCAATAAAACTGCTGAAAAGGCTAAATTTACTGCC	MG675454
Samp083	Asendabo	2011-2012	Sym	Male	H19	0.018516	16466	0.302	1	1	TTGGAGAAGAAGAAGAAGCTTCTAGGCAGCTACAAGTACATCGGTGCATCGATCGACAAGGATCTGGCCACCGCGAATGATGGCGTGGCGTACTACAACAAGATGGAGGAGCTCTACAAGACGCACTTGACTGCAGTGAATGAAGAGGTTAAGAAAGTCGAAGCTGATATTAAAGCAGAAGATGATAAGATTAAAAAGATAGGAAGTGATAGCACTAAAACTACTGAAAAGACCCAATCGATGGCCAAAAAGGCCGAGCTGGAGAAGTACCTCCCGTTCCTGAATAGCCTCCAAAAGGAGTACGAGTCCCTCGTGAGCAAGGTGAACACCTACACAGACAACCTAAAAAAAGTTATCAGCAACTGCCAGCTGGAGAAAAAGGAAGCCGAGATCACTGTA…	ACTGCAGTGAATGAAGAGGTTAAGAAAGTCGAAGCTGATATTAAAGCAGAAGATGATAAGATTAAAAAGATAGGAAGTGATAGCACTAAAACTACTGAAAAGACCCAATCGATGGCC	MG675441
Samp084	Asendabo	2011-2012	Sym	Male	H07	0.062593	60416	0.379	1	1	TTGGAGAAGAAGAAGAAGCTTATAGGCAGCTACAAGTACATCGGTGCATCGATCGACAAGGATCTGGCCACCGCGAATGATGGCGTGGCGTACTACAACAAGATGGGGGAGCTCTACAAGACGCACTTGGATGGAGTGAAAACAGAGATTAAGAAAGTCGAAGATGATATTAAAAAGCAAGATGAAGAACTTAAAAAGTTAGGAAATGTTAACAGTCAAGATAGTAAAAAGAACGAATTTATTGCCAAAAAGGCCGAGCTGGAGAAGTACCTCCCGTTCCTGAATAGCCTCCAAAAGGAGTACGAGTCCCTCGTGAGCAAGGTGAACACCTACACAGACAACCTAAAAAAAGTTATCAGCAACTGCCAGCTGGAGAAAAAGGAAGCCGAGATCACTGTA…	GATGGAGTGAAAACAGAGATTAAGAAAGTCGAAGATGATATTAAAAAGCAAGATGAAGAACTTAAAAAGTTAGGAAATGTTAACAGTCAAGATAGTAAAAAGAACGAATTTATTGCC	MG675442
Samp085	Asendabo	2011-2012	Sym	Female	H00	0.183647	32303	0.281	2	0.795307	TTGGAGAAGAAGAAGAAGCTTATAGGCAGCTACAAGTACATCGGTGCATCGATCGACAAGGATCTGGCCACCGCGAATGATGGCGTGGCGTACTACAACAAGATGGAGGAGCTCTACAAGACGCACTTGACTGCAGTGAATGCACAGATTAAGAAAGTCGAAGATGATATTAACACACAAAATGAGGAGCTTAAAAAGATAGAAAATGAAGCCAATAAAACTGCTGAAAAGGCTAAATTTACTGCCAAAAAGGCCGAGTTGGAGAAGTACCTCCCATTCCTGAATAGCCTCCAAAAGGAGTACGAGTCCCTCGTGAGCAAGGTGAACACCTACACAGACAACCTAAAAAAAGTTATCAGCAACTGCCAGCTGGAGAAAAAGGAAGCCGAGATCACTGTA…	ACTGCAGTGAATGCACAGATTAAGAAAGTCGAAGATGATATTAACACACAAAATGAGGAGCTTAAAAAGATAGAAAATGAAGCCAATAAAACTGCTGAAAAGGCTAAATTTACTGCC	MG675448
Samp086	Asendabo	2011-2012	Sym	Female	H00	0.183647	27859	0.386	2	0.672663	TTGGAGAAGAAGAAGAAGCTTATAGGCAGCTACAAGTACATCGGTGCATCGATCGACAAGGATCTGGCCACCGCGAATGATGGCGTGGCGTACTACAACAAGATGGAGGAGCTCTACAAGACGCACTTGACTGCAGTGAATGCACAGATTAAGAAAGTCGAAGATGATATTAACACACAAAATGAGGAGCTTAAAAAGATAGAAAATGAAGCCAATAAAACTGCTGAAAAGGCTAAATTTACTGCCAAAAAGGCCGAGTTGGAGAAGTACCTCCCATTCCTGAATAGCCTCCAAAAGGAGTACGAGTCCCTCGTGAGCAAGGTGAACACCTACACAGACAACCTAAAAAAAGTTATCAGCAACTGCCAGCTGGAGAAAAAGGAAGCCGAGATCACTGTA…	ACTGCAGTGAATGCACAGATTAAGAAAGTCGAAGATGATATTAACACACAAAATGAGGAGCTTAAAAAGATAGAAAATGAAGCCAATAAAACTGCTGAAAAGGCTAAATTTACTGCC	MG675448
Samp087	Asendabo	2011-2012	Sym	Male	H12	0.025197	5545	0.242	2	0.556671	TTGGAGAAGAAGAAGAAGCTTATAGGCAGCTACAAGTACATCGGTGCATCGATCGACAAGGATCTGGCCACCGCGAATGATGGCGTGGCGTACTACAACAAGATGGAGGAGCTCTACAAGACGCACTTGACTGCAGTGAATGCACAGATTAAGAAAGTCGAAGATGATATTAACACACAAAATGAGGAGCTTAAAAAGATAGAAAATGAAGCCAATAAAACTGCTGAAAAGGCTAAATTTACTGCCAAAAAGGCCGAGCTGGAGAAGTACCTCCCGTTCCTGAATAGCCTCCAAAAGGAGTACGAGTCCCTCGTGAGCAAGGTGAACACCTACACAGACAACCTAAAAAAAGTTATCAGCAACTGCCAGCTGGAGAAAAAGGAAGCCGAGATCACTGTA…	ACTGCAGTGAATGCACAGATTAAGAAAGTCGAAGATGATATTAACACACAAAATGAGGAGCTTAAAAAGATAGAAAATGAAGCCAATAAAACTGCTGAAAAGGCTAAATTTACTGCC	MG675452
Samp088	Asendabo	2011-2012	Sym	Male	H06	0.068726	2578	0.228	3	0.792743	TTGGAGAAGAAGAAGAAGCTTCTAGGCAGCTACAAGTACATCGGTGCATCGATCGACAAGGATCTGGCCACCGCGAATGATGGCGTGGCGTACTACAACAAGATGGGGGAGCTCTACAAGACGCACTTGGATGGAGTGAAAACAGAGATTAAGAAAGTCGAAGATGATATTAAAAAGCAAGATGAGGAACTTAAAAAGTTAGGAAATGTTAACAGTCAAGATAGTAAAAAGAACGAATTTATTGCCAAAAAGGCCGAGCTGGAGAAGTACCTCCCGTTCCTGAATAGCCTCCAAAAGGAGTACGAGTCCCTCGTGAGCAAGGTGAACACCTACACAGACAACCTAAAAAAAGTCATCAACAACTGCCAGCTGGAGAAAAAGGAAGCCGAGATCACTGTA…	GATGGAGTGAAAACAGAGATTAAGAAAGTCGAAGATGATATTAAAAAGCAAGATGAGGAACTTAAAAAGTTAGGAAATGTTAACAGTCAAGATAGTAAAAAGAACGAATTTATTGCC	MG675449
Samp089	Asendabo	2011-2012	Sym	Male	H01	0.1284	23337	0.34	2	0.95832	TTGGAGAAGAAGAAGAAGCTTATAGGCAGCTACAAGTACATCGGTGCATCGATCGACATGGATCTGGCCACCGCGAATGATGGCGTGGCGTACTACAACAAGATGGAGGAGCTCTACAAGACGCACTTGACTGCAGTGAATGAAGAGGTTAAGAAAGTCGAAGCTGATATTAAAGCAGAAGATGATAAGATTAAAAAGATAGGAAGTGATAGCACTAAAACTACTGAAAAGACCCAATCGATGGCCAAAAAGGCCGAGCTGGAGAAGTACCTCCCGTTCCTGAATAGCCTCCAAAAGGAGTACGAGTCCCTCGTGAGCAAGGTGAACACCTACACAGACAACCTAAAAAAAGTCATCAACAACTGCCAGCTGGAGAAAAAGGAAGCCGAGATCACTGTA…	ACTGCAGTGAATGAAGAGGTTAAGAAAGTCGAAGCTGATATTAAAGCAGAAGATGATAAGATTAAAAAGATAGGAAGTGATAGCACTAAAACTACTGAAAAGACCCAATCGATGGCC	MG675439
Samp090	Asendabo	2011-2012	Sym	Female	H06	0.068726	43099	0.386	2	0.877315	TTGGAGAAGAAGAAGAAGCTTCTAGGCAGCTACAAGTACATCGGTGCATCGATCGACAAGGATCTGGCCACCGCGAATGATGGCGTGGCGTACTACAACAAGATGGGGGAGCTCTACAAGACGCACTTGGATGGAGTGAAAACAGAGATTAAGAAAGTCGAAGATGATATTAAAAAGCAAGATGAGGAACTTAAAAAGTTAGGAAATGTTAACAGTCAAGATAGTAAAAAGAACGAATTTATTGCCAAAAAGGCCGAGCTGGAGAAGTACCTCCCGTTCCTGAATAGCCTCCAAAAGGAGTACGAGTCCCTCGTGAGCAAGGTGAACACCTACACAGACAACCTAAAAAAAGTCATCAACAACTGCCAGCTGGAGAAAAAGGAAGCCGAGATCACTGTA…	GATGGAGTGAAAACAGAGATTAAGAAAGTCGAAGATGATATTAAAAAGCAAGATGAGGAACTTAAAAAGTTAGGAAATGTTAACAGTCAAGATAGTAAAAAGAACGAATTTATTGCC	MG675449
Samp091	Asendabo	2011-2012	Sym	Male	H00	0.183647	24874	0.3	1	1	TTGGAGAAGAAGAAGAAGCTTATAGGCAGCTACAAGTACATCGGTGCATCGATCGACAAGGATCTGGCCACCGCGAATGATGGCGTGGCGTACTACAACAAGATGGAGGAGCTCTACAAGACGCACTTGACTGCAGTGAATGCACAGATTAAGAAAGTCGAAGATGATATTAACACACAAAATGAGGAGCTTAAAAAGATAGAAAATGAAGCCAATAAAACTGCTGAAAAGGCTAAATTTACTGCCAAAAAGGCCGAGTTGGAGAAGTACCTCCCATTCCTGAATAGCCTCCAAAAGGAGTACGAGTCCCTCGTGAGCAAGGTGAACACCTACACAGACAACCTAAAAAAAGTTATCAGCAACTGCCAGCTGGAGAAAAAGGAAGCCGAGATCACTGTA…	ACTGCAGTGAATGCACAGATTAAGAAAGTCGAAGATGATATTAACACACAAAATGAGGAGCTTAAAAAGATAGAAAATGAAGCCAATAAAACTGCTGAAAAGGCTAAATTTACTGCC	MG675448
Samp092	Asendabo	2011-2012	Sym	Male	H00	0.183647	933	0.26	5	0.772991	TTGGAGAAGAAGAAGAAGCTTATAGGCAGCTACAAGTACATCGGTGCATCGATCGACAAGGATCTGGCCACCGCGAATGATGGCGTGGCGTACTACAACAAGATGGAGGAGCTCTACAAGACGCACTTGACTGCAGTGAATGCACAGATTAAGAAAGTCGAAGATGATATTAACACACAAAATGAGGAGCTTAAAAAGATAGAAAATGAAGCCAATAAAACTGCTGAAAAGGCTAAATTTACTGCCAAAAAGGCCGAGTTGGAGAAGTACCTCCCATTCCTGAATAGCCTCCAAAAGGAGTACGAGTCCCTCGTGAGCAAGGTGAACACCTACACAGACAACCTAAAAAAAGTTATCAGCAACTGCCAGCTGGAGAAAAAGGAAGCCGAGATCACTGTA…	ACTGCAGTGAATGCACAGATTAAGAAAGTCGAAGATGATATTAACACACAAAATGAGGAGCTTAAAAAGATAGAAAATGAAGCCAATAAAACTGCTGAAAAGGCTAAATTTACTGCC	MG675448
Samp093	Asendabo	2011-2012	Sym	Female	H01	0.1284	1122	0.238	4	0.679177	TTGGAGAAGAAGAAGAAGCTTATAGGCAGCTACAAGTACATCGGTGCATCGATCGACATGGATCTGGCCACCGCGAATGATGGCGTGGCGTACTACAACAAGATGGAGGAGCTCTACAAGACGCACTTGACTGCAGTGAATGAAGAGGTTAAGAAAGTCGAAGCTGATATTAAAGCAGAAGATGATAAGATTAAAAAGATAGGAAGTGATAGCACTAAAACTACTGAAAAGACCCAATCGATGGCCAAAAAGGCCGAGCTGGAGAAGTACCTCCCGTTCCTGAATAGCCTCCAAAAGGAGTACGAGTCCCTCGTGAGCAAGGTGAACACCTACACAGACAACCTAAAAAAAGTCATCAACAACTGCCAGCTGGAGAAAAAGGAAGCCGAGATCACTGTA…	ACTGCAGTGAATGAAGAGGTTAAGAAAGTCGAAGCTGATATTAAAGCAGAAGATGATAAGATTAAAAAGATAGGAAGTGATAGCACTAAAACTACTGAAAAGACCCAATCGATGGCC	MG675439
Samp094	Asendabo	2011-2012	Sym	Male	H01	0.1284	1654	0.235	4	0.680099	TTGGAGAAGAAGAAGAAGCTTATAGGCAGCTACAAGTACATCGGTGCATCGATCGACATGGATCTGGCCACCGCGAATGATGGCGTGGCGTACTACAACAAGATGGAGGAGCTCTACAAGACGCACTTGACTGCAGTGAATGAAGAGGTTAAGAAAGTCGAAGCTGATATTAAAGCAGAAGATGATAAGATTAAAAAGATAGGAAGTGATAGCACTAAAACTACTGAAAAGACCCAATCGATGGCCAAAAAGGCCGAGCTGGAGAAGTACCTCCCGTTCCTGAATAGCCTCCAAAAGGAGTACGAGTCCCTCGTGAGCAAGGTGAACACCTACACAGACAACCTAAAAAAAGTCATCAACAACTGCCAGCTGGAGAAAAAGGAAGCCGAGATCACTGTA…	ACTGCAGTGAATGAAGAGGTTAAGAAAGTCGAAGCTGATATTAAAGCAGAAGATGATAAGATTAAAAAGATAGGAAGTGATAGCACTAAAACTACTGAAAAGACCCAATCGATGGCC	MG675439
Samp095	Asendabo	2011-2012	Sym	Female	H01	0.1284	9245	0.288	2	0.922471	TTGGAGAAGAAGAAGAAGCTTATAGGCAGCTACAAGTACATCGGTGCATCGATCGACATGGATCTGGCCACCGCGAATGATGGCGTGGCGTACTACAACAAGATGGAGGAGCTCTACAAGACGCACTTGACTGCAGTGAATGAAGAGGTTAAGAAAGTCGAAGCTGATATTAAAGCAGAAGATGATAAGATTAAAAAGATAGGAAGTGATAGCACTAAAACTACTGAAAAGACCCAATCGATGGCCAAAAAGGCCGAGCTGGAGAAGTACCTCCCGTTCCTGAATAGCCTCCAAAAGGAGTACGAGTCCCTCGTGAGCAAGGTGAACACCTACACAGACAACCTAAAAAAAGTCATCAACAACTGCCAGCTGGAGAAAAAGGAAGCCGAGATCACTGTA…	ACTGCAGTGAATGAAGAGGTTAAGAAAGTCGAAGCTGATATTAAAGCAGAAGATGATAAGATTAAAAAGATAGGAAGTGATAGCACTAAAACTACTGAAAAGACCCAATCGATGGCC	MG675439
Samp096	Asendabo	2011-2012	Sym	Male	H00	0.183647	20094	0.297	1	1	TTGGAGAAGAAGAAGAAGCTTATAGGCAGCTACAAGTACATCGGTGCATCGATCGACAAGGATCTGGCCACCGCGAATGATGGCGTGGCGTACTACAACAAGATGGAGGAGCTCTACAAGACGCACTTGACTGCAGTGAATGCACAGATTAAGAAAGTCGAAGATGATATTAACACACAAAATGAGGAGCTTAAAAAGATAGAAAATGAAGCCAATAAAACTGCTGAAAAGGCTAAATTTACTGCCAAAAAGGCCGAGTTGGAGAAGTACCTCCCATTCCTGAATAGCCTCCAAAAGGAGTACGAGTCCCTCGTGAGCAAGGTGAACACCTACACAGACAACCTAAAAAAAGTTATCAGCAACTGCCAGCTGGAGAAAAAGGAAGCCGAGATCACTGTA…	ACTGCAGTGAATGCACAGATTAAGAAAGTCGAAGATGATATTAACACACAAAATGAGGAGCTTAAAAAGATAGAAAATGAAGCCAATAAAACTGCTGAAAAGGCTAAATTTACTGCC	MG675448
Samp098	Asendabo	2011-2012	Sym	Male	H01	0.1284	14635	0.455	1	1	TTGGAGAAGAAGAAGAAGCTTATAGGCAGCTACAAGTACATCGGTGCATCGATCGACATGGATCTGGCCACCGCGAATGATGGCGTGGCGTACTACAACAAGATGGAGGAGCTCTACAAGACGCACTTGACTGCAGTGAATGAAGAGGTTAAGAAAGTCGAAGCTGATATTAAAGCAGAAGATGATAAGATTAAAAAGATAGGAAGTGATAGCACTAAAACTACTGAAAAGACCCAATCGATGGCCAAAAAGGCCGAGCTGGAGAAGTACCTCCCGTTCCTGAATAGCCTCCAAAAGGAGTACGAGTCCCTCGTGAGCAAGGTGAACACCTACACAGACAACCTAAAAAAAGTCATCAACAACTGCCAGCTGGAGAAAAAGGAAGCCGAGATCACTGTA…	ACTGCAGTGAATGAAGAGGTTAAGAAAGTCGAAGCTGATATTAAAGCAGAAGATGATAAGATTAAAAAGATAGGAAGTGATAGCACTAAAACTACTGAAAAGACCCAATCGATGGCC	MG675439
Samp099	Asendabo	2011-2012	Sym	Male	H10	0.036238	19489	0.39	2	0.906507	TTGGAGAAGAAGAAGAAGCTTATAGGCAGCTACAAGTACATCGGTGCATCGATCGACATGGATCTGGCCACCGCGAATGATGGCGTGACCTACTACAACAAGATGGGGGAGCTCTACAAGACGCACTTGGATGGAGTGAAAACAGAGATTAAGAAAGTCGAAGATGATATTAAAAAGCAAGATGAGGAACTTAAAAAGTTAGGAAATGTTAACAGTCAAGATAGTAAAAAGAACGAATTTATTGCCAAAAAGGCCGAGCTGGAGAAGTACCTCCCGTTCCTGAATAGCCTCCAAAAGGAGTACGAGTCCCTCGTGAGCAAGGTGAACACCTACACAGACAACCTAAAAAAAGTCATCAACAACTGCCAGCTGGAGAAAAAGGAAGCCGAGATCACTGTA…	GATGGAGTGAAAACAGAGATTAAGAAAGTCGAAGATGATATTAAAAAGCAAGATGAGGAACTTAAAAAGTTAGGAAATGTTAACAGTCAAGATAGTAAAAAGAACGAATTTATTGCC	MG675455
Samp100	Asendabo	2011-2012	Sym	Male	H08	0.029011	13104	0.394	1	1	TTGGAGAAGAAGAAGAAGCTTATAGGCAGCTACAAGTACATCGGTGCATCGATCGACATGGATCTGGCCACCGCGAATGATGGCGTGGCGTACTACAACAAGATGGAGGAGCTCTACAAGACGCACTTGGATGGAGTGAAAACAGAGATTAAGAAAGTCGAAGATGATATTAAAACACATGATGAGAAGCTTCAAAAGTTAGGAAGTGAAGTCAGTCAAAATAGTGAAAAGACCCAATTGAATGCCAAAAAGGCCGAGCTGGAGAAGTACCTCCCGTTCCTGAATAGCCTCCAAAAGGAGTACGAGTCCCTCGTGAGCAAGGTGAACACCTACACAGACAACCTAAAAAAAGTTATCAGCAACTGCCAGCTGGAGAAAAAGGAAGCCGAGATCACTGTA…	GATGGAGTGAAAACAGAGATTAAGAAAGTCGAAGATGATATTAAAACACATGATGAGAAGCTTCAAAAGTTAGGAAGTGAAGTCAGTCAAAATAGTGAAAAGACCCAATTGAATGCC	MG675451
Samp101	Asendabo	2011-2012	Sym	Male	H06	0.068726	61138	0.429	1	1	TTGGAGAAGAAGAAGAAGCTTCTAGGCAGCTACAAGTACATCGGTGCATCGATCGACAAGGATCTGGCCACCGCGAATGATGGCGTGGCGTACTACAACAAGATGGGGGAGCTCTACAAGACGCACTTGGATGGAGTGAAAACAGAGATTAAGAAAGTCGAAGATGATATTAAAAAGCAAGATGAGGAACTTAAAAAGTTAGGAAATGTTAACAGTCAAGATAGTAAAAAGAACGAATTTATTGCCAAAAAGGCCGAGCTGGAGAAGTACCTCCCGTTCCTGAATAGCCTCCAAAAGGAGTACGAGTCCCTCGTGAGCAAGGTGAACACCTACACAGACAACCTAAAAAAAGTCATCAACAACTGCCAGCTGGAGAAAAAGGAAGCCGAGATCACTGTA…	GATGGAGTGAAAACAGAGATTAAGAAAGTCGAAGATGATATTAAAAAGCAAGATGAGGAACTTAAAAAGTTAGGAAATGTTAACAGTCAAGATAGTAAAAAGAACGAATTTATTGCC	MG675449
Samp102	Asendabo	2011-2012	Sym	Female	H28	0.013063	45174	0.452	1	1	TTGGAGAAGAAGAAGAAGCTTATAGGCAGCTACAAGTACATCGGTGCATCGATCGACATGGATCTGGCCACCGCGAATGATGGCGTGGCGTACTACAACAAGATGGAGGAGCTCTACAAGACGCACTTGACTGCAGTGAATGAAGAGGTTAAGAAAGTCGAAGCTGATATTAAAGCAGAAGATGATAAGATTGAAAAGATAGGAAGTGATAGCACTAAAACTACTGAAAAGACCCAATCGATGGCCAAAAAGGCCGAGCTGGAGAAGTACCTCCCGTTCCTGAATAGCCTCCAAAAGGAGTACGAGTCCCTCGTGAGCAAGGTGAACACCTACACAGACAACCTAAAAAAAGTCATCAACAACTGCCAGCATGAGAAAAAGGAAGCCGAGATCACTGTA…	ACTGCAGTGAATGAAGAGGTTAAGAAAGTCGAAGCTGATATTAAAGCAGAAGATGATAAGATTGAAAAGATAGGAAGTGATAGCACTAAAACTACTGAAAAGACCCAATCGATGGCC	MG675447
Samp103	Asendabo	2011-2012	Sym	Female	H05	0.070269	60193	0.443	1	1	TTGGAGAAGAAGAAGAAGCTTATAGGCAGCTACAAGTACATCGGTGCATCGATCGACATGGATCTGGCCACCGCGAATGATGGCGTGGCGTACTACAACAAGATGGAGGAGCTCTACAAGACGCACTTGACTGCAGTGAATGAAGAGGTTAAGAAAGTCGAAGCTGATATTAAAGCAGAAGATGATAAGATTGAAAAGATAGGAAGTGATAGCACTAAAACTACTGAAAAGACCCAATCGATGGCCAAAAAGGCCGAGCTGGAGAAGTACCTCCCGTTCCTGAATAGCCTCCAAAAGGAGTACGAGTCCCTCGTGAGCAAGGTGAACACCTACACAGACAACCTAAAAAAAGTTATCAGCAACTGCCAGCTGGAGAAAAAGGAAGCCGAGATCACTGTA…	ACTGCAGTGAATGAAGAGGTTAAGAAAGTCGAAGCTGATATTAAAGCAGAAGATGATAAGATTGAAAAGATAGGAAGTGATAGCACTAAAACTACTGAAAAGACCCAATCGATGGCC	MG675446
Samp104	Asendabo	2011-2012	Sym	Male	H06	0.068726	21811	0.467	1	1	TTGGAGAAGAAGAAGAAGCTTCTAGGCAGCTACAAGTACATCGGTGCATCGATCGACAAGGATCTGGCCACCGCGAATGATGGCGTGGCGTACTACAACAAGATGGGGGAGCTCTACAAGACGCACTTGGATGGAGTGAAAACAGAGATTAAGAAAGTCGAAGATGATATTAAAAAGCAAGATGAGGAACTTAAAAAGTTAGGAAATGTTAACAGTCAAGATAGTAAAAAGAACGAATTTATTGCCAAAAAGGCCGAGCTGGAGAAGTACCTCCCGTTCCTGAATAGCCTCCAAAAGGAGTACGAGTCCCTCGTGAGCAAGGTGAACACCTACACAGACAACCTAAAAAAAGTCATCAACAACTGCCAGCTGGAGAAAAAGGAAGCCGAGATCACTGTA…	GATGGAGTGAAAACAGAGATTAAGAAAGTCGAAGATGATATTAAAAAGCAAGATGAGGAACTTAAAAAGTTAGGAAATGTTAACAGTCAAGATAGTAAAAAGAACGAATTTATTGCC	MG675449
Samp105	Asendabo	2011-2012	Sym	Male	H10	0.036238	46339	0.439	1	1	TTGGAGAAGAAGAAGAAGCTTATAGGCAGCTACAAGTACATCGGTGCATCGATCGACATGGATCTGGCCACCGCGAATGATGGCGTGACCTACTACAACAAGATGGGGGAGCTCTACAAGACGCACTTGGATGGAGTGAAAACAGAGATTAAGAAAGTCGAAGATGATATTAAAAAGCAAGATGAGGAACTTAAAAAGTTAGGAAATGTTAACAGTCAAGATAGTAAAAAGAACGAATTTATTGCCAAAAAGGCCGAGCTGGAGAAGTACCTCCCGTTCCTGAATAGCCTCCAAAAGGAGTACGAGTCCCTCGTGAGCAAGGTGAACACCTACACAGACAACCTAAAAAAAGTCATCAACAACTGCCAGCTGGAGAAAAAGGAAGCCGAGATCACTGTA…	GATGGAGTGAAAACAGAGATTAAGAAAGTCGAAGATGATATTAAAAAGCAAGATGAGGAACTTAAAAAGTTAGGAAATGTTAACAGTCAAGATAGTAAAAAGAACGAATTTATTGCC	MG675455
Samp106	Asendabo	2011-2012	Sym	Male	H01	0.1284	41122	0.436	1	1	TTGGAGAAGAAGAAGAAGCTTATAGGCAGCTACAAGTACATCGGTGCATCGATCGACATGGATCTGGCCACCGCGAATGATGGCGTGGCGTACTACAACAAGATGGAGGAGCTCTACAAGACGCACTTGACTGCAGTGAATGAAGAGGTTAAGAAAGTCGAAGCTGATATTAAAGCAGAAGATGATAAGATTAAAAAGATAGGAAGTGATAGCACTAAAACTACTGAAAAGACCCAATCGATGGCCAAAAAGGCCGAGCTGGAGAAGTACCTCCCGTTCCTGAATAGCCTCCAAAAGGAGTACGAGTCCCTCGTGAGCAAGGTGAACACCTACACAGACAACCTAAAAAAAGTCATCAACAACTGCCAGCTGGAGAAAAAGGAAGCCGAGATCACTGTA…	ACTGCAGTGAATGAAGAGGTTAAGAAAGTCGAAGCTGATATTAAAGCAGAAGATGATAAGATTAAAAAGATAGGAAGTGATAGCACTAAAACTACTGAAAAGACCCAATCGATGGCC	MG675439
Samp107	Asendabo	2011-2012	Sym	Male	H02	0.088988	40857	0.432	5	0.731195	TTGGAGAAGAAGAAGAAGCTTCTAGGCAGCTACAAGTACATCGGTGCATCGATCGACAAGGATCTGGCCACCGCGAATGATGGCGTGGCGTACTACAACAAGATGGAGGAGCTCTACAAGACGCACTTGACTGCAGTGAATGCACAGATTAAGAAAGTCGAAGATGATATTAAAAAGCAAGATGAGGAGCTTAAAAAGATAGAAAATGAAGCCAATAAAACTGCTGAAAAGGCTAAATTTACTGCCAAAAAGGCCGAGTTGGAGAAGTACCTCCCATTCCTGAATAGCCTCCAAAAGGAGTACGAGTCCCTCGTGAGCAAGGTGAACACCTACACAGACAACCTAAAAAAAGTCATCAACAACTGCCAGCTGGAGAAAAAGGAAGCCGAGATCACTGTA…	ACTGCAGTGAATGCACAGATTAAGAAAGTCGAAGATGATATTAAAAAGCAAGATGAGGAGCTTAAAAAGATAGAAAATGAAGCCAATAAAACTGCTGAAAAGGCTAAATTTACTGCC	MG675438
Samp108	Asendabo	2011-2012	Sym	Male	H13	0.014385	38914	0.453	2	0.698285	TTGGAGAAGAAGAAGAAGCTTCTAGGCAGCTACAAGTACATCGGTGCATCGATCGACAAGGATCTGGCCACCGCGAATGATGGCGTGGCGTACTACAACAAGATGGAGGAGCTCTACAAGACGCACTTGACTGCAGTGAATGAAGAGGTTAAGAAAGTCGAAGCTGATATTAAAGCAGAAGATGATAAGATTAAAAAGATAGGAAGTGATAGCACTAAAACTACTGAAAAGACCCAATCGATGGCCAAAAAGGCCGAGCTGGAGAAGTACCTCCCGTTCCTGAATAGCCTCCAAAAGGAGTACGAGTCCCTCGTGAGCAAGGTGAACACCTACACAGACAACCTAAAAAAAGTCATCAACAACTGCCAGCTGGAGAAAAAGGAAGCCGAGATCACTGTA…	ACTGCAGTGAATGAAGAGGTTAAGAAAGTCGAAGCTGATATTAAAGCAGAAGATGATAAGATTAAAAAGATAGGAAGTGATAGCACTAAAACTACTGAAAAGACCCAATCGATGGCC	MG675456
Samp109	Asendabo	2011-2012	Sym	Female	H00	0.183647	40801	0.43	1	1	TTGGAGAAGAAGAAGAAGCTTATAGGCAGCTACAAGTACATCGGTGCATCGATCGACAAGGATCTGGCCACCGCGAATGATGGCGTGGCGTACTACAACAAGATGGAGGAGCTCTACAAGACGCACTTGACTGCAGTGAATGCACAGATTAAGAAAGTCGAAGATGATATTAACACACAAAATGAGGAGCTTAAAAAGATAGAAAATGAAGCCAATAAAACTGCTGAAAAGGCTAAATTTACTGCCAAAAAGGCCGAGTTGGAGAAGTACCTCCCATTCCTGAATAGCCTCCAAAAGGAGTACGAGTCCCTCGTGAGCAAGGTGAACACCTACACAGACAACCTAAAAAAAGTTATCAGCAACTGCCAGCTGGAGAAAAAGGAAGCCGAGATCACTGTA…	ACTGCAGTGAATGCACAGATTAAGAAAGTCGAAGATGATATTAACACACAAAATGAGGAGCTTAAAAAGATAGAAAATGAAGCCAATAAAACTGCTGAAAAGGCTAAATTTACTGCC	MG675448
Samp110	Asendabo	2011-2012	Sym	Female	H12	0.025197	17303	0.428	1	1	TTGGAGAAGAAGAAGAAGCTTATAGGCAGCTACAAGTACATCGGTGCATCGATCGACAAGGATCTGGCCACCGCGAATGATGGCGTGGCGTACTACAACAAGATGGAGGAGCTCTACAAGACGCACTTGACTGCAGTGAATGCACAGATTAAGAAAGTCGAAGATGATATTAACACACAAAATGAGGAGCTTAAAAAGATAGAAAATGAAGCCAATAAAACTGCTGAAAAGGCTAAATTTACTGCCAAAAAGGCCGAGCTGGAGAAGTACCTCCCGTTCCTGAATAGCCTCCAAAAGGAGTACGAGTCCCTCGTGAGCAAGGTGAACACCTACACAGACAACCTAAAAAAAGTTATCAGCAACTGCCAGCTGGAGAAAAAGGAAGCCGAGATCACTGTA…	ACTGCAGTGAATGCACAGATTAAGAAAGTCGAAGATGATATTAACACACAAAATGAGGAGCTTAAAAAGATAGAAAATGAAGCCAATAAAACTGCTGAAAAGGCTAAATTTACTGCC	MG675452
Samp111	Asendabo	2011-2012	Sym	Female	H06	0.068726	31083	0.438	1	1	TTGGAGAAGAAGAAGAAGCTTCTAGGCAGCTACAAGTACATCGGTGCATCGATCGACAAGGATCTGGCCACCGCGAATGATGGCGTGGCGTACTACAACAAGATGGGGGAGCTCTACAAGACGCACTTGGATGGAGTGAAAACAGAGATTAAGAAAGTCGAAGATGATATTAAAAAGCAAGATGAGGAACTTAAAAAGTTAGGAAATGTTAACAGTCAAGATAGTAAAAAGAACGAATTTATTGCCAAAAAGGCCGAGCTGGAGAAGTACCTCCCGTTCCTGAATAGCCTCCAAAAGGAGTACGAGTCCCTCGTGAGCAAGGTGAACACCTACACAGACAACCTAAAAAAAGTCATCAACAACTGCCAGCTGGAGAAAAAGGAAGCCGAGATCACTGTA…	GATGGAGTGAAAACAGAGATTAAGAAAGTCGAAGATGATATTAAAAAGCAAGATGAGGAACTTAAAAAGTTAGGAAATGTTAACAGTCAAGATAGTAAAAAGAACGAATTTATTGCC	MG675449
Samp112	Asendabo	2011-2012	Sym	Male	H00	0.183647	24466	0.451	1	1	TTGGAGAAGAAGAAGAAGCTTATAGGCAGCTACAAGTACATCGGTGCATCGATCGACAAGGATCTGGCCACCGCGAATGATGGCGTGGCGTACTACAACAAGATGGAGGAGCTCTACAAGACGCACTTGACTGCAGTGAATGCACAGATTAAGAAAGTCGAAGATGATATTAACACACAAAATGAGGAGCTTAAAAAGATAGAAAATGAAGCCAATAAAACTGCTGAAAAGGCTAAATTTACTGCCAAAAAGGCCGAGTTGGAGAAGTACCTCCCATTCCTGAATAGCCTCCAAAAGGAGTACGAGTCCCTCGTGAGCAAGGTGAACACCTACACAGACAACCTAAAAAAAGTTATCAGCAACTGCCAGCTGGAGAAAAAGGAAGCCGAGATCACTGTA…	ACTGCAGTGAATGCACAGATTAAGAAAGTCGAAGATGATATTAACACACAAAATGAGGAGCTTAAAAAGATAGAAAATGAAGCCAATAAAACTGCTGAAAAGGCTAAATTTACTGCC	MG675448
Samp113	Asendabo	2011-2012	Sym	Female	H04	0.078101	24089	0.399	1	1	TTGGAGAAGAAGAAGAAGCTTATAGGCAGCTACAAGTACATCGGTGCATCGATCGACATGGATCTGGCCACCGCGAATGATGGCGTGGCGTACTACAACAAGATGGGGGAGCTCTACAAGACGCACTTGGATGGAGTGAAAACAGAGATTAAGAAAGTCGAAGATGATATTAAAAAGCAAGATGAGGAACTTAAAAAGTTAGGAAATGTTAACAGTCAAGATAGTAAAAAGAACGAATTTATTGCCAAAAAGGCCGAGCTGGAGAAGTACCTCCCGTTCCTGAATAGCCTCCAAAAGGAGTACGAGTCCCTCGTGAGCAAGGTGAACACCTACACAGACAACCTAAAAAAAGTTATCAGCAACTGCCAGCTGGAGAAAAAGGAAGCCGAGATCACTGTA…	GATGGAGTGAAAACAGAGATTAAGAAAGTCGAAGATGATATTAAAAAGCAAGATGAGGAACTTAAAAAGTTAGGAAATGTTAACAGTCAAGATAGTAAAAAGAACGAATTTATTGCC	MG675444
Samp114	Asendabo	2011-2012	Sym	Male	H01	0.1284	42353	0.435	1	1	TTGGAGAAGAAGAAGAAGCTTATAGGCAGCTACAAGTACATCGGTGCATCGATCGACATGGATCTGGCCACCGCGAATGATGGCGTGGCGTACTACAACAAGATGGAGGAGCTCTACAAGACGCACTTGACTGCAGTGAATGAAGAGGTTAAGAAAGTCGAAGCTGATATTAAAGCAGAAGATGATAAGATTAAAAAGATAGGAAGTGATAGCACTAAAACTACTGAAAAGACCCAATCGATGGCCAAAAAGGCCGAGCTGGAGAAGTACCTCCCGTTCCTGAATAGCCTCCAAAAGGAGTACGAGTCCCTCGTGAGCAAGGTGAACACCTACACAGACAACCTAAAAAAAGTCATCAACAACTGCCAGCTGGAGAAAAAGGAAGCCGAGATCACTGTA…	ACTGCAGTGAATGAAGAGGTTAAGAAAGTCGAAGCTGATATTAAAGCAGAAGATGATAAGATTAAAAAGATAGGAAGTGATAGCACTAAAACTACTGAAAAGACCCAATCGATGGCC	MG675439
Samp115	Asendabo	2011-2012	Sym	Female	H04	0.078101	51311	0.465	2	0.90427	TTGGAGAAGAAGAAGAAGCTTATAGGCAGCTACAAGTACATCGGTGCATCGATCGACATGGATCTGGCCACCGCGAATGATGGCGTGGCGTACTACAACAAGATGGGGGAGCTCTACAAGACGCACTTGGATGGAGTGAAAACAGAGATTAAGAAAGTCGAAGATGATATTAAAAAGCAAGATGAGGAACTTAAAAAGTTAGGAAATGTTAACAGTCAAGATAGTAAAAAGAACGAATTTATTGCCAAAAAGGCCGAGCTGGAGAAGTACCTCCCGTTCCTGAATAGCCTCCAAAAGGAGTACGAGTCCCTCGTGAGCAAGGTGAACACCTACACAGACAACCTAAAAAAAGTTATCAGCAACTGCCAGCTGGAGAAAAAGGAAGCCGAGATCACTGTA…	GATGGAGTGAAAACAGAGATTAAGAAAGTCGAAGATGATATTAAAAAGCAAGATGAGGAACTTAAAAAGTTAGGAAATGTTAACAGTCAAGATAGTAAAAAGAACGAATTTATTGCC	MG675444
Samp116	Asendabo	2011-2012	Sym	Male	H05	0.070269	14035	0.395	1	1	TTGGAGAAGAAGAAGAAGCTTATAGGCAGCTACAAGTACATCGGTGCATCGATCGACATGGATCTGGCCACCGCGAATGATGGCGTGGCGTACTACAACAAGATGGAGGAGCTCTACAAGACGCACTTGACTGCAGTGAATGAAGAGGTTAAGAAAGTCGAAGCTGATATTAAAGCAGAAGATGATAAGATTGAAAAGATAGGAAGTGATAGCACTAAAACTACTGAAAAGACCCAATCGATGGCCAAAAAGGCCGAGCTGGAGAAGTACCTCCCGTTCCTGAATAGCCTCCAAAAGGAGTACGAGTCCCTCGTGAGCAAGGTGAACACCTACACAGACAACCTAAAAAAAGTTATCAGCAACTGCCAGCTGGAGAAAAAGGAAGCCGAGATCACTGTA…	ACTGCAGTGAATGAAGAGGTTAAGAAAGTCGAAGCTGATATTAAAGCAGAAGATGATAAGATTGAAAAGATAGGAAGTGATAGCACTAAAACTACTGAAAAGACCCAATCGATGGCC	MG675446
Samp117	Asendabo	2011-2012	Asym	Male	H00	0.183647	43951	0.398	2	0.906879	TTGGAGAAGAAGAAGAAGCTTATAGGCAGCTACAAGTACATCGGTGCATCGATCGACAAGGATCTGGCCACCGCGAATGATGGCGTGGCGTACTACAACAAGATGGAGGAGCTCTACAAGACGCACTTGACTGCAGTGAATGCACAGATTAAGAAAGTCGAAGATGATATTAACACACAAAATGAGGAGCTTAAAAAGATAGAAAATGAAGCCAATAAAACTGCTGAAAAGGCTAAATTTACTGCCAAAAAGGCCGAGTTGGAGAAGTACCTCCCATTCCTGAATAGCCTCCAAAAGGAGTACGAGTCCCTCGTGAGCAAGGTGAACACCTACACAGACAACCTAAAAAAAGTTATCAGCAACTGCCAGCTGGAGAAAAAGGAAGCCGAGATCACTGTA…	ACTGCAGTGAATGCACAGATTAAGAAAGTCGAAGATGATATTAACACACAAAATGAGGAGCTTAAAAAGATAGAAAATGAAGCCAATAAAACTGCTGAAAAGGCTAAATTTACTGCC	MG675448
Samp118	Asendabo	2011-2012	Asym	Male	H06	0.068726	27304	0.402	2	0.961375	TTGGAGAAGAAGAAGAAGCTTCTAGGCAGCTACAAGTACATCGGTGCATCGATCGACAAGGATCTGGCCACCGCGAATGATGGCGTGGCGTACTACAACAAGATGGGGGAGCTCTACAAGACGCACTTGGATGGAGTGAAAACAGAGATTAAGAAAGTCGAAGATGATATTAAAAAGCAAGATGAGGAACTTAAAAAGTTAGGAAATGTTAACAGTCAAGATAGTAAAAAGAACGAATTTATTGCCAAAAAGGCCGAGCTGGAGAAGTACCTCCCGTTCCTGAATAGCCTCCAAAAGGAGTACGAGTCCCTCGTGAGCAAGGTGAACACCTACACAGACAACCTAAAAAAAGTCATCAACAACTGCCAGCTGGAGAAAAAGGAAGCCGAGATCACTGTA…	GATGGAGTGAAAACAGAGATTAAGAAAGTCGAAGATGATATTAAAAAGCAAGATGAGGAACTTAAAAAGTTAGGAAATGTTAACAGTCAAGATAGTAAAAAGAACGAATTTATTGCC	MG675449
Samp119	Asendabo	2011-2012	Asym	Male	H00	0.183647	48492	0.454	1	1	TTGGAGAAGAAGAAGAAGCTTATAGGCAGCTACAAGTACATCGGTGCATCGATCGACAAGGATCTGGCCACCGCGAATGATGGCGTGGCGTACTACAACAAGATGGAGGAGCTCTACAAGACGCACTTGACTGCAGTGAATGCACAGATTAAGAAAGTCGAAGATGATATTAACACACAAAATGAGGAGCTTAAAAAGATAGAAAATGAAGCCAATAAAACTGCTGAAAAGGCTAAATTTACTGCCAAAAAGGCCGAGTTGGAGAAGTACCTCCCATTCCTGAATAGCCTCCAAAAGGAGTACGAGTCCCTCGTGAGCAAGGTGAACACCTACACAGACAACCTAAAAAAAGTTATCAGCAACTGCCAGCTGGAGAAAAAGGAAGCCGAGATCACTGTA…	ACTGCAGTGAATGCACAGATTAAGAAAGTCGAAGATGATATTAACACACAAAATGAGGAGCTTAAAAAGATAGAAAATGAAGCCAATAAAACTGCTGAAAAGGCTAAATTTACTGCC	MG675448
Samp120	Asendabo	2011-2012	Asym	Male	H00	0.183647	43587	0.457	2	0.870156	TTGGAGAAGAAGAAGAAGCTTATAGGCAGCTACAAGTACATCGGTGCATCGATCGACAAGGATCTGGCCACCGCGAATGATGGCGTGGCGTACTACAACAAGATGGAGGAGCTCTACAAGACGCACTTGACTGCAGTGAATGCACAGATTAAGAAAGTCGAAGATGATATTAACACACAAAATGAGGAGCTTAAAAAGATAGAAAATGAAGCCAATAAAACTGCTGAAAAGGCTAAATTTACTGCCAAAAAGGCCGAGTTGGAGAAGTACCTCCCATTCCTGAATAGCCTCCAAAAGGAGTACGAGTCCCTCGTGAGCAAGGTGAACACCTACACAGACAACCTAAAAAAAGTTATCAGCAACTGCCAGCTGGAGAAAAAGGAAGCCGAGATCACTGTA…	ACTGCAGTGAATGCACAGATTAAGAAAGTCGAAGATGATATTAACACACAAAATGAGGAGCTTAAAAAGATAGAAAATGAAGCCAATAAAACTGCTGAAAAGGCTAAATTTACTGCC	MG675448
Samp121	Asendabo	2011-2012	Asym	Male	H00	0.183647	25320	0.431	1	1	TTGGAGAAGAAGAAGAAGCTTATAGGCAGCTACAAGTACATCGGTGCATCGATCGACAAGGATCTGGCCACCGCGAATGATGGCGTGGCGTACTACAACAAGATGGAGGAGCTCTACAAGACGCACTTGACTGCAGTGAATGCACAGATTAAGAAAGTCGAAGATGATATTAACACACAAAATGAGGAGCTTAAAAAGATAGAAAATGAAGCCAATAAAACTGCTGAAAAGGCTAAATTTACTGCCAAAAAGGCCGAGTTGGAGAAGTACCTCCCATTCCTGAATAGCCTCCAAAAGGAGTACGAGTCCCTCGTGAGCAAGGTGAACACCTACACAGACAACCTAAAAAAAGTTATCAGCAACTGCCAGCTGGAGAAAAAGGAAGCCGAGATCACTGTA…	ACTGCAGTGAATGCACAGATTAAGAAAGTCGAAGATGATATTAACACACAAAATGAGGAGCTTAAAAAGATAGAAAATGAAGCCAATAAAACTGCTGAAAAGGCTAAATTTACTGCC	MG675448
Samp122	Asendabo	2011-2012	Asym	Male	H42	0.006777	5847	0.406	2	0.91488	TTGGAGAAGAAGAAGAAGCTTATAGGCAGCTACAAGTACATCGGTGCATCGATCGACAAGGATCTGGCCACCGCGAATGATGGCGTGGCGTACTACAACAGGATGGAGGAGCTCTACAAGACGCACTTGACTGCAGTGAATGCACAGATTAAGAAAGTCGAAGATGATATTAACACACAAAATGAGGAGCTTAAAAAGATAGAAAATGAAGCCAATAAAACTGCTGAAAAGGCTAAATTTACTGCCAAAAAGGCCGAGTTGGAGAAGTACCTCCCATTCCTGAATAGCCTCCAAAAGGAGTACGAGTCCCTCGTGAGCAAGGTGAACACCTACACAGACAACCTAAAAAAAGTTATCAGCAACTGCCGGCTGGAGAAAAAGGAAGCCGAGATCACTGTA…	ACTGCAGTGAATGCACAGATTAAGAAAGTCGAAGATGATATTAACACACAAAATGAGGAGCTTAAAAAGATAGAAAATGAAGCCAATAAAACTGCTGAAAAGGCTAAATTTACTGCC	MG675457
Samp123	Asendabo	2011-2012	Asym	Female	H18	0.020378	22673	0.427	1	1	TTGGAGAAGAAGAAGAAGCTTATAGGCAGCTACAAGTACATCGGTGCATCGATCGACATGGATCTGGCCACCGCGAATGATGGCGTGGCGTACTACAACAAGATGGAGGAGCTCTACAAGACGCACTTGACTGCAGTGAATGCACAGATTAAGAAAGTCGAAGATGATATTAACACACAAAATGAGGAGCTTAAAAAGATAGAAAATGAAGCCAATAAAACTGCTGAAAAGGCTAAATTTACTGCCAAAAAGGCCGAGTTGGAGAAGTACCTCCCATTCCTGAATAGCCTCCAAAAGGAGTACGAGTCCCTCGTGAGCAAGGTGAACACCTACACAGACAACCTAAAAAAAGTTATCAGCAACTGCCAGCTGGAGAAAAAGGAAGCCGAGATCACTGTA…	ACTGCAGTGAATGCACAGATTAAGAAAGTCGAAGATGATATTAACACACAAAATGAGGAGCTTAAAAAGATAGAAAATGAAGCCAATAAAACTGCTGAAAAGGCTAAATTTACTGCC	MG675454
Samp124	Asendabo	2011-2012	Asym	Female	H17	0.02478	7299	0.46	2	0.925447	TTGGAGAAGAAGAAGAAGCTTCTAGGCAGCTACAAGTACATCGGTGCATCGATCGACAAGGATCTGGCCACCGCGAATGATGGCGTGACCTACTACAACAAGATGGGGGAGCTCTACAAGACGCACTTGGATGGAGTGAAAACAGAGATTAAGAAAGTCGAAGATGATATTAAAAAGCAAGATGAGGAACTTAAAAAGTTAGGAAATGTTAACAGTCAAGATAGTAAAAAGAACGAATTTATTGCCAAAAAGGCCGAGCTGGAGAAGTACCTCCCGTTCCTGAATAGCCTCCAAAAGGAGTACGAGTCCCTCGTGAGCAAGGTGAACACCTACACAGACAACCTAAAAAAAGTCATCAACAACTGCCAGCTGGAGAAAAAGGAAGCCGAGATCACTGTA…	GATGGAGTGAAAACAGAGATTAAGAAAGTCGAAGATGATATTAAAAAGCAAGATGAGGAACTTAAAAAGTTAGGAAATGTTAACAGTCAAGATAGTAAAAAGAACGAATTTATTGCC	MG675450
Samp125	Asendabo	2011-2012	Asym	Male	H08	0.029011	21149	0.409	3	0.641618	TTGGAGAAGAAGAAGAAGCTTATAGGCAGCTACAAGTACATCGGTGCATCGATCGACATGGATCTGGCCACCGCGAATGATGGCGTGGCGTACTACAACAAGATGGAGGAGCTCTACAAGACGCACTTGGATGGAGTGAAAACAGAGATTAAGAAAGTCGAAGATGATATTAAAACACATGATGAGAAGCTTCAAAAGTTAGGAAGTGAAGTCAGTCAAAATAGTGAAAAGACCCAATTGAATGCCAAAAAGGCCGAGCTGGAGAAGTACCTCCCGTTCCTGAATAGCCTCCAAAAGGAGTACGAGTCCCTCGTGAGCAAGGTGAACACCTACACAGACAACCTAAAAAAAGTTATCAGCAACTGCCAGCTGGAGAAAAAGGAAGCCGAGATCACTGTA…	GATGGAGTGAAAACAGAGATTAAGAAAGTCGAAGATGATATTAAAACACATGATGAGAAGCTTCAAAAGTTAGGAAGTGAAGTCAGTCAAAATAGTGAAAAGACCCAATTGAATGCC	MG675451
Samp126	Asendabo	2011-2012	Asym	Male	H00	0.183647	45282	0.452	2	0.86807	TTGGAGAAGAAGAAGAAGCTTATAGGCAGCTACAAGTACATCGGTGCATCGATCGACAAGGATCTGGCCACCGCGAATGATGGCGTGGCGTACTACAACAAGATGGAGGAGCTCTACAAGACGCACTTGACTGCAGTGAATGCACAGATTAAGAAAGTCGAAGATGATATTAACACACAAAATGAGGAGCTTAAAAAGATAGAAAATGAAGCCAATAAAACTGCTGAAAAGGCTAAATTTACTGCCAAAAAGGCCGAGTTGGAGAAGTACCTCCCATTCCTGAATAGCCTCCAAAAGGAGTACGAGTCCCTCGTGAGCAAGGTGAACACCTACACAGACAACCTAAAAAAAGTTATCAGCAACTGCCAGCTGGAGAAAAAGGAAGCCGAGATCACTGTA…	ACTGCAGTGAATGCACAGATTAAGAAAGTCGAAGATGATATTAACACACAAAATGAGGAGCTTAAAAAGATAGAAAATGAAGCCAATAAAACTGCTGAAAAGGCTAAATTTACTGCC	MG675448
Samp127	Asendabo	2011-2012	Asym	Male	H02	0.088988	56933	0.431	3	0.922978	TTGGAGAAGAAGAAGAAGCTTCTAGGCAGCTACAAGTACATCGGTGCATCGATCGACAAGGATCTGGCCACCGCGAATGATGGCGTGGCGTACTACAACAAGATGGAGGAGCTCTACAAGACGCACTTGACTGCAGTGAATGCACAGATTAAGAAAGTCGAAGATGATATTAAAAAGCAAGATGAGGAGCTTAAAAAGATAGAAAATGAAGCCAATAAAACTGCTGAAAAGGCTAAATTTACTGCCAAAAAGGCCGAGTTGGAGAAGTACCTCCCATTCCTGAATAGCCTCCAAAAGGAGTACGAGTCCCTCGTGAGCAAGGTGAACACCTACACAGACAACCTAAAAAAAGTCATCAACAACTGCCAGCTGGAGAAAAAGGAAGCCGAGATCACTGTA…	ACTGCAGTGAATGCACAGATTAAGAAAGTCGAAGATGATATTAAAAAGCAAGATGAGGAGCTTAAAAAGATAGAAAATGAAGCCAATAAAACTGCTGAAAAGGCTAAATTTACTGCC	MG675438
Samp128	Asendabo	2011-2012	Asym	Female	H10	0.036238	20252	0.419	1	1	TTGGAGAAGAAGAAGAAGCTTATAGGCAGCTACAAGTACATCGGTGCATCGATCGACATGGATCTGGCCACCGCGAATGATGGCGTGACCTACTACAACAAGATGGGGGAGCTCTACAAGACGCACTTGGATGGAGTGAAAACAGAGATTAAGAAAGTCGAAGATGATATTAAAAAGCAAGATGAGGAACTTAAAAAGTTAGGAAATGTTAACAGTCAAGATAGTAAAAAGAACGAATTTATTGCCAAAAAGGCCGAGCTGGAGAAGTACCTCCCGTTCCTGAATAGCCTCCAAAAGGAGTACGAGTCCCTCGTGAGCAAGGTGAACACCTACACAGACAACCTAAAAAAAGTCATCAACAACTGCCAGCTGGAGAAAAAGGAAGCCGAGATCACTGTA…	GATGGAGTGAAAACAGAGATTAAGAAAGTCGAAGATGATATTAAAAAGCAAGATGAGGAACTTAAAAAGTTAGGAAATGTTAACAGTCAAGATAGTAAAAAGAACGAATTTATTGCC	MG675455
Samp129	Asendabo	2011-2012	Asym	Male	H05	0.070269	135915	0.527	1	1	TTGGAGAAGAAGAAGAAGCTTATAGGCAGCTACAAGTACATCGGTGCATCGATCGACATGGATCTGGCCACCGCGAATGATGGCGTGGCGTACTACAACAAGATGGAGGAGCTCTACAAGACGCACTTGACTGCAGTGAATGAAGAGGTTAAGAAAGTCGAAGCTGATATTAAAGCAGAAGATGATAAGATTGAAAAGATAGGAAGTGATAGCACTAAAACTACTGAAAAGACCCAATCGATGGCCAAAAAGGCCGAGCTGGAGAAGTACCTCCCGTTCCTGAATAGCCTCCAAAAGGAGTACGAGTCCCTCGTGAGCAAGGTGAACACCTACACAGACAACCTAAAAAAAGTTATCAGCAACTGCCAGCTGGAGAAAAAGGAAGCCGAGATCACTGTA…	ACTGCAGTGAATGAAGAGGTTAAGAAAGTCGAAGCTGATATTAAAGCAGAAGATGATAAGATTGAAAAGATAGGAAGTGATAGCACTAAAACTACTGAAAAGACCCAATCGATGGCC	MG675446
Samp130	Asendabo	2011-2012	Asym	Female	H00	0.183647	99991	0.53	1	1	TTGGAGAAGAAGAAGAAGCTTATAGGCAGCTACAAGTACATCGGTGCATCGATCGACAAGGATCTGGCCACCGCGAATGATGGCGTGGCGTACTACAACAAGATGGAGGAGCTCTACAAGACGCACTTGACTGCAGTGAATGCACAGATTAAGAAAGTCGAAGATGATATTAACACACAAAATGAGGAGCTTAAAAAGATAGAAAATGAAGCCAATAAAACTGCTGAAAAGGCTAAATTTACTGCCAAAAAGGCCGAGTTGGAGAAGTACCTCCCATTCCTGAATAGCCTCCAAAAGGAGTACGAGTCCCTCGTGAGCAAGGTGAACACCTACACAGACAACCTAAAAAAAGTTATCAGCAACTGCCAGCTGGAGAAAAAGGAAGCCGAGATCACTGTA…	ACTGCAGTGAATGCACAGATTAAGAAAGTCGAAGATGATATTAACACACAAAATGAGGAGCTTAAAAAGATAGAAAATGAAGCCAATAAAACTGCTGAAAAGGCTAAATTTACTGCC	MG675448
Samp131	Asendabo	2011-2012	Asym	Female	H13	0.014385	86756	0.511	2	0.944859	TTGGAGAAGAAGAAGAAGCTTCTAGGCAGCTACAAGTACATCGGTGCATCGATCGACAAGGATCTGGCCACCGCGAATGATGGCGTGGCGTACTACAACAAGATGGAGGAGCTCTACAAGACGCACTTGACTGCAGTGAATGAAGAGGTTAAGAAAGTCGAAGCTGATATTAAAGCAGAAGATGATAAGATTAAAAAGATAGGAAGTGATAGCACTAAAACTACTGAAAAGACCCAATCGATGGCCAAAAAGGCCGAGCTGGAGAAGTACCTCCCGTTCCTGAATAGCCTCCAAAAGGAGTACGAGTCCCTCGTGAGCAAGGTGAACACCTACACAGACAACCTAAAAAAAGTCATCAACAACTGCCAGCTGGAGAAAAAGGAAGCCGAGATCACTGTA…	ACTGCAGTGAATGAAGAGGTTAAGAAAGTCGAAGCTGATATTAAAGCAGAAGATGATAAGATTAAAAAGATAGGAAGTGATAGCACTAAAACTACTGAAAAGACCCAATCGATGGCC	MG675456
Samp132	Asendabo	2011-2012	Asym	Male	H00	0.183647	87111	0.543	2	0.883774	TTGGAGAAGAAGAAGAAGCTTATAGGCAGCTACAAGTACATCGGTGCATCGATCGACAAGGATCTGGCCACCGCGAATGATGGCGTGGCGTACTACAACAAGATGGAGGAGCTCTACAAGACGCACTTGACTGCAGTGAATGCACAGATTAAGAAAGTCGAAGATGATATTAACACACAAAATGAGGAGCTTAAAAAGATAGAAAATGAAGCCAATAAAACTGCTGAAAAGGCTAAATTTACTGCCAAAAAGGCCGAGTTGGAGAAGTACCTCCCATTCCTGAATAGCCTCCAAAAGGAGTACGAGTCCCTCGTGAGCAAGGTGAACACCTACACAGACAACCTAAAAAAAGTTATCAGCAACTGCCAGCTGGAGAAAAAGGAAGCCGAGATCACTGTA…	ACTGCAGTGAATGCACAGATTAAGAAAGTCGAAGATGATATTAACACACAAAATGAGGAGCTTAAAAAGATAGAAAATGAAGCCAATAAAACTGCTGAAAAGGCTAAATTTACTGCC	MG675448
Samp133	Asendabo	2011-2012	Asym	Female	H04	0.078101	86857	0.516	1	1	TTGGAGAAGAAGAAGAAGCTTATAGGCAGCTACAAGTACATCGGTGCATCGATCGACATGGATCTGGCCACCGCGAATGATGGCGTGGCGTACTACAACAAGATGGGGGAGCTCTACAAGACGCACTTGGATGGAGTGAAAACAGAGATTAAGAAAGTCGAAGATGATATTAAAAAGCAAGATGAGGAACTTAAAAAGTTAGGAAATGTTAACAGTCAAGATAGTAAAAAGAACGAATTTATTGCCAAAAAGGCCGAGCTGGAGAAGTACCTCCCGTTCCTGAATAGCCTCCAAAAGGAGTACGAGTCCCTCGTGAGCAAGGTGAACACCTACACAGACAACCTAAAAAAAGTTATCAGCAACTGCCAGCTGGAGAAAAAGGAAGCCGAGATCACTGTA…	GATGGAGTGAAAACAGAGATTAAGAAAGTCGAAGATGATATTAAAAAGCAAGATGAGGAACTTAAAAAGTTAGGAAATGTTAACAGTCAAGATAGTAAAAAGAACGAATTTATTGCC	MG675444
Samp134	Asendabo	2011-2012	Asym	Female	H02	0.088988	22178	0.497	6	0.696567	TTGGAGAAGAAGAAGAAGCTTCTAGGCAGCTACAAGTACATCGGTGCATCGATCGACAAGGATCTGGCCACCGCGAATGATGGCGTGGCGTACTACAACAAGATGGAGGAGCTCTACAAGACGCACTTGACTGCAGTGAATGCACAGATTAAGAAAGTCGAAGATGATATTAAAAAGCAAGATGAGGAGCTTAAAAAGATAGAAAATGAAGCCAATAAAACTGCTGAAAAGGCTAAATTTACTGCCAAAAAGGCCGAGTTGGAGAAGTACCTCCCATTCCTGAATAGCCTCCAAAAGGAGTACGAGTCCCTCGTGAGCAAGGTGAACACCTACACAGACAACCTAAAAAAAGTCATCAACAACTGCCAGCTGGAGAAAAAGGAAGCCGAGATCACTGTA…	ACTGCAGTGAATGCACAGATTAAGAAAGTCGAAGATGATATTAAAAAGCAAGATGAGGAGCTTAAAAAGATAGAAAATGAAGCCAATAAAACTGCTGAAAAGGCTAAATTTACTGCC	MG675438
Samp135	Asendabo	2011-2012	Asym	Male	H00	0.183647	70755	0.518	1	1	TTGGAGAAGAAGAAGAAGCTTATAGGCAGCTACAAGTACATCGGTGCATCGATCGACAAGGATCTGGCCACCGCGAATGATGGCGTGGCGTACTACAACAAGATGGAGGAGCTCTACAAGACGCACTTGACTGCAGTGAATGCACAGATTAAGAAAGTCGAAGATGATATTAACACACAAAATGAGGAGCTTAAAAAGATAGAAAATGAAGCCAATAAAACTGCTGAAAAGGCTAAATTTACTGCCAAAAAGGCCGAGTTGGAGAAGTACCTCCCATTCCTGAATAGCCTCCAAAAGGAGTACGAGTCCCTCGTGAGCAAGGTGAACACCTACACAGACAACCTAAAAAAAGTTATCAGCAACTGCCAGCTGGAGAAAAAGGAAGCCGAGATCACTGTA…	ACTGCAGTGAATGCACAGATTAAGAAAGTCGAAGATGATATTAACACACAAAATGAGGAGCTTAAAAAGATAGAAAATGAAGCCAATAAAACTGCTGAAAAGGCTAAATTTACTGCC	MG675448
Samp136	Asendabo	2011-2012	Asym	Male	H00	0.183647	36291	0.577	1	1	TTGGAGAAGAAGAAGAAGCTTATAGGCAGCTACAAGTACATCGGTGCATCGATCGACAAGGATCTGGCCACCGCGAATGATGGCGTGGCGTACTACAACAAGATGGAGGAGCTCTACAAGACGCACTTGACTGCAGTGAATGCACAGATTAAGAAAGTCGAAGATGATATTAACACACAAAATGAGGAGCTTAAAAAGATAGAAAATGAAGCCAATAAAACTGCTGAAAAGGCTAAATTTACTGCCAAAAAGGCCGAGTTGGAGAAGTACCTCCCATTCCTGAATAGCCTCCAAAAGGAGTACGAGTCCCTCGTGAGCAAGGTGAACACCTACACAGACAACCTAAAAAAAGTTATCAGCAACTGCCAGCTGGAGAAAAAGGAAGCCGAGATCACTGTA…	ACTGCAGTGAATGCACAGATTAAGAAAGTCGAAGATGATATTAACACACAAAATGAGGAGCTTAAAAAGATAGAAAATGAAGCCAATAAAACTGCTGAAAAGGCTAAATTTACTGCC	MG675448
Samp137	Asendabo	2011-2012	Asym	Male	H02	0.088988	32818	0.545	3	0.714631	TTGGAGAAGAAGAAGAAGCTTCTAGGCAGCTACAAGTACATCGGTGCATCGATCGACAAGGATCTGGCCACCGCGAATGATGGCGTGGCGTACTACAACAAGATGGAGGAGCTCTACAAGACGCACTTGACTGCAGTGAATGCACAGATTAAGAAAGTCGAAGATGATATTAAAAAGCAAGATGAGGAGCTTAAAAAGATAGAAAATGAAGCCAATAAAACTGCTGAAAAGGCTAAATTTACTGCCAAAAAGGCCGAGTTGGAGAAGTACCTCCCATTCCTGAATAGCCTCCAAAAGGAGTACGAGTCCCTCGTGAGCAAGGTGAACACCTACACAGACAACCTAAAAAAAGTCATCAACAACTGCCAGCTGGAGAAAAAGGAAGCCGAGATCACTGTA…	ACTGCAGTGAATGCACAGATTAAGAAAGTCGAAGATGATATTAAAAAGCAAGATGAGGAGCTTAAAAAGATAGAAAATGAAGCCAATAAAACTGCTGAAAAGGCTAAATTTACTGCC	MG675438
Samp138	Asendabo	2011-2012	Asym	Female	H02	0.088988	88761	0.587	1	1	TTGGAGAAGAAGAAGAAGCTTCTAGGCAGCTACAAGTACATCGGTGCATCGATCGACAAGGATCTGGCCACCGCGAATGATGGCGTGGCGTACTACAACAAGATGGAGGAGCTCTACAAGACGCACTTGACTGCAGTGAATGCACAGATTAAGAAAGTCGAAGATGATATTAAAAAGCAAGATGAGGAGCTTAAAAAGATAGAAAATGAAGCCAATAAAACTGCTGAAAAGGCTAAATTTACTGCCAAAAAGGCCGAGTTGGAGAAGTACCTCCCATTCCTGAATAGCCTCCAAAAGGAGTACGAGTCCCTCGTGAGCAAGGTGAACACCTACACAGACAACCTAAAAAAAGTCATCAACAACTGCCAGCTGGAGAAAAAGGAAGCCGAGATCACTGTA…	ACTGCAGTGAATGCACAGATTAAGAAAGTCGAAGATGATATTAAAAAGCAAGATGAGGAGCTTAAAAAGATAGAAAATGAAGCCAATAAAACTGCTGAAAAGGCTAAATTTACTGCC	MG675438
Samp139	Asendabo	2011-2012	Asym	Female	H02	0.088988	139762	0.583	1	1	TTGGAGAAGAAGAAGAAGCTTCTAGGCAGCTACAAGTACATCGGTGCATCGATCGACAAGGATCTGGCCACCGCGAATGATGGCGTGGCGTACTACAACAAGATGGAGGAGCTCTACAAGACGCACTTGACTGCAGTGAATGCACAGATTAAGAAAGTCGAAGATGATATTAAAAAGCAAGATGAGGAGCTTAAAAAGATAGAAAATGAAGCCAATAAAACTGCTGAAAAGGCTAAATTTACTGCCAAAAAGGCCGAGTTGGAGAAGTACCTCCCATTCCTGAATAGCCTCCAAAAGGAGTACGAGTCCCTCGTGAGCAAGGTGAACACCTACACAGACAACCTAAAAAAAGTCATCAACAACTGCCAGCTGGAGAAAAAGGAAGCCGAGATCACTGTA…	ACTGCAGTGAATGCACAGATTAAGAAAGTCGAAGATGATATTAAAAAGCAAGATGAGGAGCTTAAAAAGATAGAAAATGAAGCCAATAAAACTGCTGAAAAGGCTAAATTTACTGCC	MG675438
