# Supplementary material for: Multiplicity and molecular epidemiology of Plasmodium vivax and Plasmodium falciparum infections in East Africa
Source: Malar J. 2018 May 2;17:185. doi: 10.1186/s12936-018-2337-y (PMC5932820; doi:10.1186/s12936-018-2337-y)
Supplement: Supplementary file 3 — Additional file 3. Population frequency, sample counts, and GenBank blast results of the 88 haplotypes identified in the 135 P. vivax samples. [file 12936_2018_2337_MOESM3_ESM.xlsx]

## Sheet: Sheet1
Additional file 3: Population frequency, sample counts, and GenBank blast results of the 88 haplotypes identified in the 135 P. vivax samples
Haplotype	h_PopFrac	h_highestFrac	h_SampCnt	Query GI	Percentage of identical matches	Alignment length	Number of mismatches
H00	0.183647	1	30	GU175183	100	422	0
H01	0.1284	1	23	JX490152	99.763	422	1
H02	0.088988	1	16	KP759875	100	422	0
H03	0.011572	0.201574	14	JX490152	99.526	422	2
H04	0.078101	1	12	GU971693	100	422	0
H05	0.070269	1	12	JX490141	99.763	422	1
H06	0.068726	1	12	AB564562	100	422	0
H07	0.062593	1	10	GU175180	99.763	422	1
H08	0.029011	1	7	JX490130	100	422	0
H09	0.002994	0.0829055	7	GU175180	99.526	422	2
H10	0.036238	1	6	JX461290	100	422	0
H11	0.002736	0.0839347	6	JX490152	99.526	422	2
H12	0.025197	1	5	JX461302	100	422	0
H13	0.014385	0.944859	5	KJ513462	100	422	0
H14	0.004532	0.159902	5	AB564562	99.763	422	1
H15	0.003122	0.133666	5	KP759875	99.763	422	1
H16	0.002313	0.0787075	5	GU175183	99.763	422	1
H17	0.02478	1	4	GU175216	99.763	422	1
H18	0.020378	1	4	JX461321	99.763	422	1
H19	0.018516	1	4	JQ446315	99.763	422	1
H20	0.016747	0.875	4	JX461309	99.763	422	1
H21	0.00231	0.109699	4	GU175183	99.763	422	1
H22	0.002013	0.102689	4	JX490141	99.526	422	2
H23	0.001509	0.0588734	4	GU175183	99.763	422	1
H24	0.001345	0.0655992	3	GU971693	99.763	422	1
H25	0.001259	0.0784187	3	GU175180	99.526	422	2
H26	0.000963	0.0473555	3	AB564562	99.763	422	1
H27	0.014389	1	2	GU175180	99.763	422	1
H28	0.013063	1	2	JX490152	99.052	422	4
H29	0.009523	1	2	JX461309	100	422	0
H30	0.004179	0.378226	2	JX490141	100	422	0
H31	0.001626	0.129645	2	GQ890874	99.763	422	1
H32	0.001297	0.0960744	2	GU971693	99.763	422	1
H33	0.001064	0.106218	2	KR871949	99.526	422	2
H34	0.001025	0.0836777	2	GU971693	99.763	422	1
H35	0.000961	0.0757946	2	JX490141	99.526	422	2
H36	0.000954	0.0654034	2	JX490141	99.526	422	2
H37	0.000879	0.0615484	2	JX490130	99.763	422	1
H38	0.000823	0.0675135	2	JX461290	99.763	422	1
H39	0.000741	0.0576882	2	JX490130	99.763	422	1
H40	0.000717	0.0619994	2	AF199405	99.763	422	1
H41	0.007407	1	1	JX461297	100	422	0
H42	0.006777	0.91488	1	GU175183	99.526	422	2
H43	0.006629	0.894863	1	AF435611	99.289	422	3
H44	0.002235	0.301715	1	GU175183	99.763	422	1
H45	0.002178	0.294066	1	JX490130	99.763	422	1
H46	0.001658	0.223788	1	KP759875	99.763	422	1
H47	0.001164	0.157159	1	JX490152	98.815	422	5
H48	0.000977	0.13193	1	GU175183	99.763	422	1
H49	0.000962	0.129844	1	GU175183	99.763	422	1
H50	0.000861	0.116226	1	GU175183	99.763	422	1
H51	0.000771	0.10415	1	JX461302	99.763	422	1
H52	0.000709	0.0957299	1	GU971693	99.763	422	1
H53	0.000631	0.0851197	1	GU175183	99.289	422	3
H54	0.000587	0.0792824	1	JX490152	98.815	422	5
H55	0.000552	0.0745531	1	GU175216	99.526	422	2
H56	0.000549	0.0741667	1	JX461321	99.526	422	2
H57	0.00053	0.0716029	1	JX461302	99.763	422	1
H58	0.000518	0.0699674	1	JX461309	99.526	422	2
H59	0.000506	0.0683333	1	JX461321	99.526	422	2
H60	0.000484	0.0653263	1	JQ446315	99.526	422	2
H61	0.000476	0.0643165	1	JX490130	99.763	422	1
H62	0.000456	0.0615813	1	KP759875	99.763	422	1
H63	0.000453	0.061147	1	JX490152	99.526	422	2
H64	0.000444	0.0599003	1	KP759875	99.763	422	1
H65	0.000426	0.0575516	1	GU175180	99.526	422	2
H66	0.000417	0.05625	1	JX461321	99.526	422	2
H67	0.000408	0.0550326	1	JX461309	99.526	422	2
H68	0.000407	0.0550122	1	JX490141	99.526	422	2
H69	0.000394	0.0531846	1	JX490130	99.763	422	1
H70	0.000378	0.0509968	1	AB564562	99.763	422	1
H71	0.000366	0.0494676	1	KP759875	99.763	422	1
H72	0.000362	0.0488956	1	JX490130	99.763	422	1
H73	0.00035	0.047218	1	JX461290	99.763	422	1
H74	0.000345	0.0465083	1	JQ446315	99.526	422	2
H75	0.000337	0.0455416	1	KX697613	100	422	0
H76	0.000308	0.041556	1	AF435611	99.289	422	3
H77	0.000303	0.0409541	1	JX490130	99.763	422	1
H78	0.000301	0.0405694	1	AB564562	99.763	422	1
H79	0.0003	0.0405616	1	KP759875	99.763	422	1
H80	0.000292	0.0393586	1	GU175180	99.526	422	2
H81	0.00029	0.0391198	1	JX490141	99.526	422	2
H82	0.000286	0.0386254	1	AB564562	100	421	0
H83	0.000274	0.0369249	1	JX490152	99.526	422	2
H84	0.00027	0.03646	1	KP759875	99.763	422	1
H85	0.000268	0.036157	1	GU971693	99.763	422	1
H86	0.000264	0.0356255	1	GU175183	99.763	422	1
H87	0.000253	0.0340909	1	GU971693	99.763	422	1
