# Supplementary material for: Multiplicity and molecular epidemiology of Plasmodium vivax and Plasmodium falciparum infections in East Africa
Source: Malar J. 2018 May 2;17:185. doi: 10.1186/s12936-018-2337-y (PMC5932820; doi:10.1186/s12936-018-2337-y)
Supplement: Supplementary file 4 — Additional file 4. Amplicon deep sequencing data of 222 P. falciparum samples. [file 12936_2018_2337_MOESM4_ESM.xlsx]

## Sheet: Sheet1
Additional file 4: Amplicon deep sequencing data of 222 P. falciparum samples
Sample No.	Location	Year	Symptoms	Predominant Haplotype	h_PopFrac	read clustered	%	MOI	Predominant h_Frac	c_Consensus	size (bp)	GenBank acc.
Samp160	Kaimosi	2015	Asym	H005	0.0263695	20745	0.494	3	0.56	CAGGTTATAGTTTATTTCAAAAGGAAAAAATGGTATTAAATGAAGAAGAAATTACTACAAAAGGTGCAAGTGCTCAAAGTGGTGCAAGTGCTCAAAGTGGTGCAAGTGCTCAAAGTGGTGCAAGTGCTCAAAGTGGTACAAGTGGTCCAAGTGGTCCAAGTGGTACAAGTCCATCATCTCGTTCAAACACTTTACCTCGTTCAAATACTTCATCTGGTGCAAGCCCTCCAGCTGATGCAAGCGATTCAGATGCTAAATCTTACGCTGATTTAAAACACAGAGTACGAAATTACTTGTTCACTATTAAAGAA	311	MG675458
Samp161	Kaimosi	2015	Asym	H044	0.00425799	19791	0.62	2	0.77	CAGGTTATAGTTTATTTCAAAAGGAAAAAATGGTATTAAATGAAGAAGAAATTACTACAAAAGGTGCAAGTGCTCAAAGTGGTGCAAGTGCTCAAAGTGGTGCAAGTGCTCAAAGTGGTGCAAGTGCTCAAAGTGGTGCAAGTGCTCAAAGTGGTACAAGTGGTCCAAGTGGTCCAAGTGGTCCAAGTGGTACAAGTCCATCATCTCGTTCAAACACTTTACCTCGTTCAAATACTTCATCTGGTGCAAGCCCTCCAGCTGATGCAAGCGATTCAGATGCTAAATCTTACGCTGATTTAAAACACAGAGTACGAAATTACTTGTTCACTATTAAAGAA	338	MG675459
Samp163	Kaimosi	2015	Asym	H007	0.0134428	85863	0.597	2	0.96	CAGGTTATAGTTTATTTCAAAAGGAAAAAATGGTATTAAATGAAGAAGAAATTACTACAAAAGGTGCAAGTGCTCAAAGTGGTGCAAGTGCTCAAAGTGGTGCAAGTGCTCAAAGTGGTGCAAGTGCTCAAAGTGGTGCAAGTGCTCAAAGTGGTACAAGTGGTCCAAGTGGTCCAAGTGGTACAAGTCCATCATCTCGTTCAAACACTTTACCTCGTTCAAATACTTCATCTGGTGCAAGCCCTCCAGCTGATGCAAGCGATTCAGATGCTAAATCTTACGCTGATTTAAAACACAGAGTACGAAATTACTTGTTCACTATTAAAGAA	329	MG675460
Samp164	Kaimosi	2015	Asym	H004	0.0223708	47276	0.687	1	1	CAGGTTATAGTTTATTTCAAAAGGAAAAAATGGTATTAAATGAAGAAGAAATTACTACAAAAGGTGCAAGTGCTCAAAGTGGTGCAAGTGCTCAAAGTGGTGCAAGTGCTCAAAGTGGTACAAGTGGTCCAAGTGGTCCAAGTGGTACAAGTCCATCATCTCGTTCAAACACTTTACCTCGTTCAAATACTTCATCTGGTGCAAGCCCTCCAGCTGATGCAAGCGATTCAGATGCTAAATCTTACGCTGATTTAAAACACAGAGTACGAAATTACTTGTTCACTATTAAAGAA	293	MG675461
Samp165	Kaimosi	2015	Asym	H006	0.0232756	79658	0.677	1	1	CAGGTTATAGTTTATTTCAAAAGGAAAAAATGGTATTAAATGAAGAAGAAATTACTACAAAAGGTGCAAGTGCTCAAAGTGGTGCAAGTGCTCAAAGTGGTACAAGTGCTCAAAGTGGTACAAGTGCTCAAAGTGGTACAAGTGGTACAAGTGGTCCAAGTGGTACAAGTCCATCATCTCGTTCAAACACTTTACCTCGTTCAAATACTTCATCTGGTGCAAGCCCTCCAGCTGATGCAAGCGATTCAGATGCTAAATCTTACGCTGATTTAAAACACAGAGTACGAAATTACTTGTTCACTATTAAAGAA	311	MG675462
Samp166	Kaimosi	2015	Asym	H118	0.0016002	65994	0.641	3	0.36	CAGGTTATGGTTTATTTCATAAGGAAAAAATGATCTTAAATGAAGAAGAAATTACTACAAAAGGTGCAAGTGCTCAAAGTGGTACAAGTGGTACAAGTGGTACAAGTGCTCAAAGTGGTACAAGTGCTCAAAGTGGTACAAGTGGTACAAGTGGTACAAGTGGTACAAGTGGTCCAAGTGGTCCAAGTGGTACAAGTCCATCATCTCGTTCAAACACTTTACCTCGTTCAAATACTTCATCTGGTGCAAGCCCTCCAGCTGATGCAAGCGATTCAGATGCTAAATCTTACGCTGATTTAAAACACAGAGTACGAAATTACTTGTTCACTATTAAAGAA	338	MG675463
Samp167	Kaimosi	2015	Asym	H000	0.190573	133962	0.694	3	0.86	CAGGTTATAGTTTATTTCAAAAGGAAAAAATGGTATTAAAGGATGGAGCAAATACTCAAGTTGTTGCAAAGCCTGCAGATGCTGTAAGTACTCAAAGTGCTAAAAATCCTCCAGGTGCTACAGTACCTTCAGGTACTGCAAGTACTAAAGGTGCTATAAGATCTCCAGGTGCTGCAAATCCTTCAGATGATTCAAGTGATTCAGATGCTAAATCTTACGCTGATTTAAAACATAGAGTTCAAAATTACTTGTTCACTATTAAAGAA	266	MG675464
Samp168	Kaimosi	2015	Asym	H000	0.190573	104913	0.738	1	1	CAGGTTATAGTTTATTTCAAAAGGAAAAAATGGTATTAAAGGATGGAGCAAATACTCAAGTTGTTGCAAAGCCTGCAGATGCTGTAAGTACTCAAAGTGCTAAAAATCCTCCAGGTGCTACAGTACCTTCAGGTACTGCAAGTACTAAAGGTGCTATAAGATCTCCAGGTGCTGCAAATCCTTCAGATGATTCAAGTGATTCAGATGCTAAATCTTACGCTGATTTAAAACATAGAGTTCAAAATTACTTGTTCACTATTAAAGAA	266	MG675464
Samp169	Kaimosi	2015	Asym	H048	0.00343874	35374	0.567	6	0.6	CAGGTTATGGTTTATTTCATAAGGAAAAAATGATCTTAAATGAAGAAGAAATTACTACAAAAGGTGCAAGTGCTCAAAGTGGTACAAGTGGTACAAGTGGTCCAAGTGGTACAAGTGGTCCAAGTGGTCCAAGTGGTACAAGTCCATCATCTCGTTCAAACACTTTACCTCGTTCAAATACTTCATCTGGTGCAAGCCCTCCAGCTGATGCAAGCGATTCAGATGCTAAATCTTACGCTGATTTAAAACACAGAGTACGAAATTACTTGTTCACTATTAAAGAA	284	MG675465
Samp170	Kaimosi	2015	Asym	H008	0.0218807	175704	0.602	2	0.88	CAGGTTATAGTTTATTTCAAAAGGAAAAAATGGTATTAAAGGATGGAGCAAATACTCAAGTTGTTGCAAAGCCTGCAGATGCTGTAAGTACTCAAAGTGCTAAAAATCCTCCAGGTGCTACAGTACCTTCAGGTACTGCAAGTACTAAAGGTGCTATAAGATCTCCAGATGCTGCAAATCCTTCAGATAATTCAAGTGATTCAGATGCTAAATCTTACGCTGATTTAAAACATAGAGTTCAAAATTACTTGTTCACTATTAAAGAA	266	MG675466
Samp171	Kaimosi	2015	Asym	H019	0.00949674	43179	0.527	1	1	CAGGTTATAGTTTATTTCAAAAGGAAAAAATGGTATTAAATGAAGAAGAAATTACTACAAAAGGTGCAAGTGCTCAAAGTGGTGCAAGTGCTCAAAGTGGTGCAAGTGCTCAAAGTGGTGCAAGTGCTCAAAGTGGTACAAGTGGTCCAAGTGGTCCAAGTGGTCCAAGTGGTACAAGTCCATCATCTCGTTCAAACACTTTACCTCGTTCAAATACTTCATCTGGTGCAAGCCCTCCAGCTGATGCAAGCGATTCAGATGCTAAATCTTACGCTGATTTAAAACACAGAGTACGAAATTACTTGTTCACTATTAAAGAA	320	MG675467
Samp172	Kaimosi	2015	Asym	H065	0.0045045	7830	0.557	1	1	CAGGTTATGGTTTATTTCATAAGGAAAAAATGATCTTAAATGAAGAAGAAATTACTACAAAAGGTGCAAGTGCTCAAAGTGGTACAAGTGGTACAAGTGGTACAAGTGGTACAAGTGGTACAAGTGGTACAAGTGGTACAAGTGGTACAAGTGGTACAAGTGGTACAAGTGGTACAAGTGGTCCAAGTGGTCCAAGTGGTCCAAGTGGTACAAGTCCATCATCTCGTTCAAACACTTTACCTCGTTCAAATACTTCATCTGGTGCAAGCCCTCCAGCTGATGCAAGCGATTCAGATGCTAAATCTTACGCTGATTTAAAACACAGAGTACGAAATTACTTGTTCACTATTAAAGAA	356	MG675468
Samp174	Kaimosi	2015	Asym	H075	0.00423342	37504	0.504	2	0.94	CAGGTTATGGTTTATTTCATAAGGAAAAAATGATCTTAAATGAAGAAGAAATTACTACAAAAGGTGCAAGTGCTCAAAGTGGTACAAGTGGTACAAGTGGTACAAGTGGTACAAGTGGTCCAAGTGGTCCAAGTGGTACAAGTGGTACAAGTGGTACAAGTGGTACAAGTGGTACAAGTGGTACAAGTGGTCCAAGTGGTACAAGTCCATCATCTCGTTCAAACACTTTACCTCGTTCAAATACTTCATCTGGTGCAAGCCCTCCAGCTGATGCAAGCGATTCAGATGCTAAATCTTACGCTGATTTAAAACACAGAGTACGAAATTACTTGTTCACTATTAAAGAA	347	MG675469
Samp175	Kaimosi	2015	Asym	H010	0.0243481	126172	0.648	3	0.81	CAGGTTATAGTTTATTTCAAAAGGAAAAAATGGTATTAAAGGATGGAGCAAATACTCAAGTTGTTGCAAAGCCTGCAGATGCTGTAAGTACTCAAAGTGCTAAAAATCCTCCAGGTGCTACAGTACCTTCAGGTACTGCAAGTACTAAAGATGCTATAAGATCTCCAGGTGCTGCAAATCCTTCAGATGATTCAAGTGATTCAGATGCTAAATCTTACGCTGATTTAAAACATAGAGTTCAAAATTACTTGTTCACTATTAAAGAA	266	MG675470
Samp176	Kaimosi	2015	Asym	H004	0.0223708	7033	0.529	8	0.21	CAGGTTATAGTTTATTTCAAAAGGAAAAAATGGTATTAAATGAAGAAGAAATTACTACAAAAGGTGCAAGTGCTCAAAGTGGTGCAAGTGCTCAAAGTGGTGCAAGTGCTCAAAGTGGTACAAGTGGTCCAAGTGGTCCAAGTGGTACAAGTCCATCATCTCGTTCAAACACTTTACCTCGTTCAAATACTTCATCTGGTGCAAGCCCTCCAGCTGATGCAAGCGATTCAGATGCTAAATCTTACGCTGATTTAAAACACAGAGTACGAAATTACTTGTTCACTATTAAAGAA	293	MG675461
Samp177	Kaimosi	2015	Asym	H024	0.00921756	61530	0.563	1	1	CAGGTTATGGTTTATTTCATAAGGAAAAAATGATCTTAAATGAAGAAGAAATTACTACAAAAGGTGCAAGTGCTCAAAGTGGTACAAGTGGTACAAGTGGTACAAGTGGTACAAGTGGTACAAGTGGTACAAGTGGTACAAGTGGTACAAGTGGTCCAAGTGGTCCAAGTGGTACAAGTCCATCATCTCGTTCAAACACTTTACCTCGTTCAAATACTTCATCTGGTGCAAGCCCTCCAGCTGATGCAAGCGATTCAGATGCTAAATCTTACGCTGATTTAAAACACAGAGTACGAAATTACTTGTTCACTATTAAAGAA	320	MG675471
Samp178	Kaimosi	2015	Asym	H071	0.0045045	47586	0.64	1	1	CAGGTTATGGTTTATTTCATAAGGAAAAAATGATCTTAAATGAAGAAGAAATTACTACAAAAGGTGCAAGTGCTCAAAGTGGTACAAGTGGTACAAGTGGTCCAAGTGGTACAAGTGGTCCAAGTGGTACAAGTGGTCCAAGTGGTCCAAGTGGTACAAGTCTATCATCTCGTTCAAACACTTTACCTCGTTCAAATACTTCATCTGGTGCAAGCCCTCCAGCTGATGCAAGCGATTCAGATGCTAAATCTTACGCTGATTTAAAACACAGAGTACGAAATTACTTGTTCACTATTAAAGAA	302	MG675472
Samp179	Kaimosi	2015	Asym	H076	0.00413368	134495	0.625	2	0.92	CAGGTTATAGTTTATTTCAAAAGGAAAAAATGGTATTAAATGAAGGAACAAGTGGAACAGCTGTTACAACTAGTACACCTGGTTCAAAGGGTTCAGTTACTTCAGGTGGTTCAGGTGGTTCAGGTGCTACAGTACCTTCAGGTACTGCAAGTACTAAAGGTGCTATAAGATCTCCAGATGCTGCAAATCCTTCAGATAATTCAAGTGATTCAGATGCTAAATCTTACGCTGATTTAAAACATAGAGTTCAAAATTACTTGTTCACTATTAAAGAA	275	MG675473
Samp180	Kaimosi	2015	Asym	H006	0.0232756	91611	0.534	2	0.61	CAGGTTATAGTTTATTTCAAAAGGAAAAAATGGTATTAAATGAAGAAGAAATTACTACAAAAGGTGCAAGTGCTCAAAGTGGTGCAAGTGCTCAAAGTGGTACAAGTGCTCAAAGTGGTACAAGTGCTCAAAGTGGTACAAGTGGTACAAGTGGTCCAAGTGGTACAAGTCCATCATCTCGTTCAAACACTTTACCTCGTTCAAATACTTCATCTGGTGCAAGCCCTCCAGCTGATGCAAGCGATTCAGATGCTAAATCTTACGCTGATTTAAAACACAGAGTACGAAATTACTTGTTCACTATTAAAGAA	311	MG675462
Samp181	Kaimosi	2015	Asym	H068	0.0045045	19429	0.393	1	1	CAGGTTATGGTTTATTTCATAAGGAAAAAATGATCTTAAATGAAGAAGAAATTACTACAAAAGGTGCAAGTGCTCAAAGTGGTACAAGTGGTACAAGTGGTACAAGTGGTACAAGTGGTACAAGTGGTACAAGTGGTACAAGTGGTACAAGTGGTACAAGTGGTACAAGTGGTACAAGTGGTACAAGTGGTCCAAGTGGTCCAAGTGGTCCAAGTGGTACAAGTCCATCATCTCGTTCAAACACTTTACCTCGTTCAAATACTTCATCTGGTGCAAGCCCTCCAGCTGATGCAAGCGATTCAGATGCTAAATCTTACGCTGATTTAAAACACAGAGTACGAAATTACTTGTTCACTATTAAAGAA	365	MG675474
Samp182	Kaimosi	2015	Asym	H000	0.190573	40795	0.541	5	0.39	CAGGTTATAGTTTATTTCAAAAGGAAAAAATGGTATTAAAGGATGGAGCAAATACTCAAGTTGTTGCAAAGCCTGCAGATGCTGTAAGTACTCAAAGTGCTAAAAATCCTCCAGGTGCTACAGTACCTTCAGGTACTGCAAGTACTAAAGGTGCTATAAGATCTCCAGGTGCTGCAAATCCTTCAGATGATTCAAGTGATTCAGATGCTAAATCTTACGCTGATTTAAAACATAGAGTTCAAAATTACTTGTTCACTATTAAAGAA	266	MG675464
Samp183	Kaimosi	2015	Asym	H038	0.00522632	46962	0.494	2	0.96	CAGGTTATAGTTTATTTCAAAAGGAAAAAATGGTATTAAATGAAGAAGAAATTACTACAAAAGGTGCAAGTGCTCAAAGTGGTGCAAGTGCTCAAAGTGGTACAAGTGCTCAAAGTGGTACAAGTGCTCAAAGTGGTACAAGTGGTACAAGTGGTACAAGTGGTACAAGTCCATCATCTCGTTCAAACACTTTACCTCGTTCAAATACTTCATCTGGTGCAAGCCCTCCAGCTGATGCAAGCGATTCAGATGCTAAATCTTACGCTGATTTAAAACACAGAGTACGAAATTACTTGTTCACTATTAAAGAA	311	MG675475
Samp184	Kaimosi	2015	Asym	H002	0.0419773	115332	0.614	2	0.89	CAGGTTATGGTTTATTTCATAAGGAAAAAATGGTATTAAAGGATGGAGCAAATACTCAAGTTGTTGCAAAGCCTGCAGATGCTGTAAGTACTCAAAGTGCTAAAAATCCTCCAGGTGCTACAGTACCTTCAGGTACTGCAAGTACTAAAGGTGCTATAAGATCTCCAGGTGCTGCAAATCCTTCAGATGATTCAAGTGATTCAGATGCTAAATCTTACGCTGATTTAAAACATAGAGTTCAAAATTACTTGTTCACTATTAAAGAA	266	MG675476
Samp185	Kaimosi	2015	Asym	H025	0.00782127	171038	0.562	3	0.66	CAGGTTATAGTTTATTTCAAAAGGAAAAAATGGTATTAAAGGATGGAGCAAATACTCAAGTTGTTGCAAAGCCTGCAGATGCTGTAAGTACTCAAAGTGCTAAAAATCCTCCAGGTGCTACAGTACCTTCAGGTACTGCAAGTACTAAAGGTGATATAAGATCTCCAGGTGCTGCAAATCCTTCAGATGATTCAAGTGATTCAGATGCTAAATCTTACGCTGATTTAAAACATAGAGTTCAAAATTACTTGTTCACTATTAAAGAA	266	MG675477
Samp186	Kaimosi	2015	Asym	H012	0.00851418	60535	0.512	2	0.83	CAGGTTATGGTTTATTTCATAAGGAAAAAATGATCTTAAATGAAGAAGAAATTACTACAAAAGGTGCAAGTGCTCAAAGTGGTACAAGTGGTACAAGTGGTCCAAGTGGTACAAGTGGTCCAAGTGGTACAAGTGGTCCAAGTGGTACAAGTGGTCCAAGTGGTACAAGTGGTCCAAGTGGTCCAAGTGGTACAAGTCCATCATCTCGTTCAAACACTTTACCTCGTTCAAATACTTCATCTGGTGCAAGCCCTCCAGCTGATGCAAGCGATTCAGATGCTAAATCTTACGCTGATTTAAAACACAGAGTACGAAATTACTTGTTCACTATTAAAGAA	338	MG675478
Samp187	Kaimosi	2015	Asym	H087	0.00308048	52187	0.462	3	0.68	CAGGTTATAGTTTATTTCAAAAGGAAAAAATGGTATTAAATGAAGAAGAAATTACTACAAAAGGTGCAAGTGCTCAAAGTGGTGCAAGTGCTCAAAGTGGTACAAGTGGTACAAGTGGTACAAGTGCTCAAAGTGGTACAAGTGGTACAAGTGGTACAAGTGGTACAAGTGGTACAAGTGGTCCAAGTGGTCCAAGTGGTCCAAGTGGTACAAGTCCATCATCTCGTTCAAACACTTTACCTCGTTCAAATACTTCATCTGGTGCAAGCCCTCCAGCTGATGCAAGCGATTCAGATGCTAAATCTTACGCTGATTTAAAACACAGAGTACGAAATTACTTGTTCACTATTAAAGAA	356	MG675479
Samp188	Kaimosi	2015	Asym	H008	0.0218807	59978	0.537	1	1	CAGGTTATAGTTTATTTCAAAAGGAAAAAATGGTATTAAAGGATGGAGCAAATACTCAAGTTGTTGCAAAGCCTGCAGATGCTGTAAGTACTCAAAGTGCTAAAAATCCTCCAGGTGCTACAGTACCTTCAGGTACTGCAAGTACTAAAGGTGCTATAAGATCTCCAGATGCTGCAAATCCTTCAGATAATTCAAGTGATTCAGATGCTAAATCTTACGCTGATTTAAAACATAGAGTTCAAAATTACTTGTTCACTATTAAAGAA	266	MG675466
Samp189	Kendu Bay	2015	Asym	H003	0.0315947	89275	0.522	2	0.55	CAGGTTATAGTTTATTTCAAAAGGAAAAAATGGTATTAAATGAAGAAGAAATTACTACAAAAGGTGCAAGTGCTCAAAGTGGTGCAAGTGCTCAAAGTGGTGCAAGTGCTCAAAGTGGTGCAAGTGCTCAAAGTGGTGCAAGTGCTCAAAGTGGTGCAAGTGCTCAAAGTGGTACAAGTGGTCCAAGTGGTCCAAGTGGTACAAGTCCATCATCTCGTTCAAACACTTTACCTCGTTCAAATACTTCATCTGGTGCAAGCCCTCCAGCTGATGCAAGCGATTCAGATGCTAAATCTTACGCTGATTTAAAACACAGAGTACGAAATTACTTGTTCACTATTAAAGAA	347	MG675480
Samp190	Kendu Bay	2015	Asym	H000	0.190573	208430	0.672	2	0.63	CAGGTTATAGTTTATTTCAAAAGGAAAAAATGGTATTAAAGGATGGAGCAAATACTCAAGTTGTTGCAAAGCCTGCAGATGCTGTAAGTACTCAAAGTGCTAAAAATCCTCCAGGTGCTACAGTACCTTCAGGTACTGCAAGTACTAAAGGTGCTATAAGATCTCCAGGTGCTGCAAATCCTTCAGATGATTCAAGTGATTCAGATGCTAAATCTTACGCTGATTTAAAACATAGAGTTCAAAATTACTTGTTCACTATTAAAGAA	266	MG675464
Samp191	Kendu Bay	2015	Asym	H000	0.190573	179365	0.711	1	1	CAGGTTATAGTTTATTTCAAAAGGAAAAAATGGTATTAAAGGATGGAGCAAATACTCAAGTTGTTGCAAAGCCTGCAGATGCTGTAAGTACTCAAAGTGCTAAAAATCCTCCAGGTGCTACAGTACCTTCAGGTACTGCAAGTACTAAAGGTGCTATAAGATCTCCAGGTGCTGCAAATCCTTCAGATGATTCAAGTGATTCAGATGCTAAATCTTACGCTGATTTAAAACATAGAGTTCAAAATTACTTGTTCACTATTAAAGAA	266	MG675464
Samp192	Kendu Bay	2015	Asym	H028	0.00661152	54125	0.445	2	0.82	CAGGTTATGGTTTATTTCATAAGGAAAAAATGATCTTAAATGAAGAAGAAATTACTACAAAAGGTGCAAGTGCTCAAAGTGGTACAAGTGGTACAAGTGGTCCAAGTGGTACAAGTGGTCCAAGTGGTACAAGTGGTCCAAGTGGTACAAGTGGTCCAAGTGGTCCAAGTGGTACAAGTCCATCATCTCGTTCAAACACTTTACCTCGTTCAAATACTTCATCTGGTGCAAGCCCTCCAGCTGATGCAAGCGATTCAGATGCTAAATCTTACGCTGATTTAAAACACAGAGTACGAAATTACTTGTTCACTATTAAAGAA	320	MG675481
Samp193	Kendu Bay	2015	Asym	H000	0.190573	136355	0.777	3	0.5	CAGGTTATAGTTTATTTCAAAAGGAAAAAATGGTATTAAAGGATGGAGCAAATACTCAAGTTGTTGCAAAGCCTGCAGATGCTGTAAGTACTCAAAGTGCTAAAAATCCTCCAGGTGCTACAGTACCTTCAGGTACTGCAAGTACTAAAGGTGCTATAAGATCTCCAGGTGCTGCAAATCCTTCAGATGATTCAAGTGATTCAGATGCTAAATCTTACGCTGATTTAAAACATAGAGTTCAAAATTACTTGTTCACTATTAAAGAA	266	MG675464
Samp194	Kendu Bay	2015	Asym	H001	0.0499023	50199	0.654	3	0.88	CAGGTTATGGTTTATTTCATAAGGAAAAAATGATCTTAAATGAAGAAGAAATTACTACAAAAGGTGCAAGTGCTCAAAGTGGTACAAGTGGTACAAGTGGTCCAAGTGGTACAAGTGGTCCAAGTGGTACAAGTGGTCCAAGTGGTCCAAGTGGTACAAGTCCATCATCTCGTTCAAACACTTTACCTCGTTCAAATACTTCATCTGGTGCAAGCCCTCCAGCTGATGCAAGCGATTCAGATGCTAAATCTTACGCTGATTTAAAACACAGAGTACGAAATTACTTGTTCACTATTAAAGAA	302	MG675482
Samp195	Kendu Bay	2015	Asym	H010	0.0243481	271331	0.624	2	0.73	CAGGTTATAGTTTATTTCAAAAGGAAAAAATGGTATTAAAGGATGGAGCAAATACTCAAGTTGTTGCAAAGCCTGCAGATGCTGTAAGTACTCAAAGTGCTAAAAATCCTCCAGGTGCTACAGTACCTTCAGGTACTGCAAGTACTAAAGATGCTATAAGATCTCCAGGTGCTGCAAATCCTTCAGATGATTCAAGTGATTCAGATGCTAAATCTTACGCTGATTTAAAACATAGAGTTCAAAATTACTTGTTCACTATTAAAGAA	266	MG675470
Samp196	Kendu Bay	2015	Asym	H104	0.00227911	29182	0.494	2	0.51	CAGGTTATGGTTTATTTCATAAGGAAAAAATGATCTTAAATGAAGAAGAAATTACTACAAAAGGTGCAAGTGCTCAAAGTGGTACAAGTGGTACAAGTGCTCAAAGTGGTACAAGTGGTACAAGTGGTACAAGTGGTACAAGTGGTACAAGTGGTACAAGTGGTACAAGTGGTCCAAGTGGTACAAGTCCATCATCTCGTTCAAACACTTTACCTCGTTCAAATACTTCATCTGGTGCAAGCCCTCCAGCTGATGCAAGCGATTCAGATGCTAAATCTTACGCTGATTTAAAACACAGAGTACGAAATTACTTGTTCACTATTAAAGAA	329	MG675483
Samp197	Kendu Bay	2015	Asym	H153	0.00104956	13296	0.434	7	0.23	CAGGTTATGGTTTATTTCATAAGGAAAAAATGATCTTAAATGAAGAAGAAATTACTACAAAAGGTGCAAGTGCTCAAAGTGGTACAAGTGGTACAAGTGCTCAAAGTGGTACAAGTGGTACAAGTGGTACAAGTGGTACAAGTGGTACAAGTGGTACAAGTGGTCCAAGTGGTCCAAGTGGTCCAAGTGGTACAAGTCCATCATCTCGTTCAAACACTTTACCTCGTTCAAATACTTCATCTGGTGCAAGCCCTCCAGCTGATGCAAGCGATTCAGATGCTAAATCTTACGCTGATTTAAAACACAGAGTACGAAATTACTTGTTCACTATTAAAGAA	338	MG675484
Samp198	Kendu Bay	2015	Asym	H003	0.0315947	55292	0.532	3	0.66	CAGGTTATAGTTTATTTCAAAAGGAAAAAATGGTATTAAATGAAGAAGAAATTACTACAAAAGGTGCAAGTGCTCAAAGTGGTGCAAGTGCTCAAAGTGGTGCAAGTGCTCAAAGTGGTGCAAGTGCTCAAAGTGGTGCAAGTGCTCAAAGTGGTGCAAGTGCTCAAAGTGGTACAAGTGGTCCAAGTGGTCCAAGTGGTACAAGTCCATCATCTCGTTCAAACACTTTACCTCGTTCAAATACTTCATCTGGTGCAAGCCCTCCAGCTGATGCAAGCGATTCAGATGCTAAATCTTACGCTGATTTAAAACACAGAGTACGAAATTACTTGTTCACTATTAAAGAA	347	MG675480
Samp199	Kendu Bay	2015	Asym	H042	0.00455527	68110	0.455	2	0.94	CAGGTTATGGTTTATTTCATAAGGAAAAAATGATCTTAAATGAAGAAGAAATTACTACAAAAGGTGCAAGTGCTCAAAGTGGTACAAGTGGTACAAGTGCTCAAAGTGGTACAAGTGGTACAAGTGGTACAAGTGCTCAAAGTGGTACAAGTGGTACAAGTGGTACAAGTGGTCCAAGTGGTCCAAGTGGTACAAGTCCATCATCTCGTTCAAACACTTTACCTCGTTCAAATACTTCATCTGGTGCAAGCCCTCCAGCTGATGCAAGCGATTCAGATGCTAAATCTTACGCTGATTTAAAACACAGAGTACGAAATTACTTGTTCACTATTAAAGAA	338	MG675485
Samp200	Kendu Bay	2015	Asym	H010	0.0243481	48415	0.604	1	1	CAGGTTATAGTTTATTTCAAAAGGAAAAAATGGTATTAAAGGATGGAGCAAATACTCAAGTTGTTGCAAAGCCTGCAGATGCTGTAAGTACTCAAAGTGCTAAAAATCCTCCAGGTGCTACAGTACCTTCAGGTACTGCAAGTACTAAAGATGCTATAAGATCTCCAGGTGCTGCAAATCCTTCAGATGATTCAAGTGATTCAGATGCTAAATCTTACGCTGATTTAAAACATAGAGTTCAAAATTACTTGTTCACTATTAAAGAA	266	MG675470
Samp201	Kendu Bay	2015	Asym	H091	0.00296605	74402	0.469	2	0.66	CAGGTTATGGTTTATTTCATAAGGAAAAAATGATCTTAAATGAAGAAGAAATTACTACAAAAGGTGCAAGTGCTCAAAGTGGTACAAGTGGTACAAGTGGTACAAGTGGTACAAGTGGTCCAAGTGGTCCAAGTGGTCCAAGTGGTCCAAGTGGTCCAAGTGGTCCAAGTGGTCCAAGTGGTACAAGTCCATCATCTCGTTCAAACACTTTACCTCGTTCAAATACTTCATCTGGTGCAAGCCCTCCAGCTGATGCAAGCGATTCAGATGCTAAATCTTACGCTGATTTAAAACACAGAGTACGAAATTACTTGTTCACTATTAAAGAA	329	MG675486
Samp202	Kendu Bay	2015	Asym	H009	0.0189982	165048	0.555	2	0.84	CAGGTTATAGTTTATTTCAAAAGGAAAAAATGGTATTAAAGGATGGAGCAAATACTCAAGTTGTTGCAAAGCCTGCAGATGCTGTAAGTACTCAAAGTGCTAAAAATCCTCCAGGTGCTACAGTACCTTCAGGTACTGCAAGTACTAAAGGTGCTATAAGATCTCCAGATGCTGCAAATCCTTCAGATGATTCAAGTGATTCAGATGCTAAATCTTACGCTGATTTAAAACATAGAGTTCAAAATTACTTGTTCACTATTAAAGAA	266	MG675487
Samp203	Kendu Bay	2015	Asym	H069	0.0045045	108197	0.481	1	1	CAGGTTATAGTTTATTTCAAAAGGAAAAAATGGTATTAAATGAAGAAGAAATTACTACAAAAGGTGCAAGTGCTCAAAGTGGTGCAAGTGCTCAAAGTGGTACAAGTGCTCAAAGTGGTACAAGTGCTCAAAGTGGTACAAGTGCTCAAAGTGGTACAAGTGGTACAAGTGGTACAAGTGGTACAAGTGGTCCAAGTGGTACAAGTCCATCATCTCGTTCAAACACTTTACCTCGTTCAAATACTTCATCTGGTGCAAGCCCTCCAGCTGATGCAAGCGATTCAGATGCTAAATCTTACGCTGATTTAAAACACAGAGTACGAAATTACTTGTTCACTATTAAAGAA	347	MG675488
Samp204	Kendu Bay	2015	Asym	H127	0.00144531	23328	0.429	7	0.32	CAGGTTATGGTTTATTTCATAAGGAAAAAATGATCTTAAATGAAGAAGAAATTACTACAAAAGGTGCAAGTGCTCAAAGTGGTACAAGTGGTACAAGTGGTCCAAGTGGTACAAGTCCATCATCTCGTTCAAACACTTTACCTCGTTCAAATACTTCATCTGGTGCAAGCCCTCCAGCTGATGCAAGCGATTCAGATGCTAAATCTTACGCTGATTTAAAACACAGAGTACGAAATTACTTGTTCACTATTAAAGAA	257	MG675489
Samp205	Kendu Bay	2015	Asym	H035	0.00900901	57974	0.516	1	1	CAGGTTATAGTTTATTTCAAAAGGAAAAAATGGTATTAAATGAAGAAGAAATTACTACAAAAGGTGCAAGTGCTCAAAGTGGTGCAAGTGCTCAAAGTGGTACAAGTGGTCCAAGTGGTCCAAGTGGTCCAAGTGGTCCAAGTGGTCCAAGTGGTACAAGTCCATCATCTCGTTCAAACACTTTACCTCGTTCAAATACTTCATCTGGTGCAAGCCCTCCAGCTGATGCAAGCGATTCAGATGCTAAATCTTACGCTGATTTAAAACACAGAGTACGAAATTACTTGTTCACTATTAAAGAA	302	MG675490
Samp206	Kendu Bay	2015	Asym	H001	0.0499023	82121	0.525	1	1	CAGGTTATGGTTTATTTCATAAGGAAAAAATGATCTTAAATGAAGAAGAAATTACTACAAAAGGTGCAAGTGCTCAAAGTGGTACAAGTGGTACAAGTGGTCCAAGTGGTACAAGTGGTCCAAGTGGTACAAGTGGTCCAAGTGGTCCAAGTGGTACAAGTCCATCATCTCGTTCAAACACTTTACCTCGTTCAAATACTTCATCTGGTGCAAGCCCTCCAGCTGATGCAAGCGATTCAGATGCTAAATCTTACGCTGATTTAAAACACAGAGTACGAAATTACTTGTTCACTATTAAAGAA	302	MG675482
Samp207	Kendu Bay	2015	Asym	H000	0.190573	185223	0.531	5	0.43	CAGGTTATAGTTTATTTCAAAAGGAAAAAATGGTATTAAAGGATGGAGCAAATACTCAAGTTGTTGCAAAGCCTGCAGATGCTGTAAGTACTCAAAGTGCTAAAAATCCTCCAGGTGCTACAGTACCTTCAGGTACTGCAAGTACTAAAGGTGCTATAAGATCTCCAGGTGCTGCAAATCCTTCAGATGATTCAAGTGATTCAGATGCTAAATCTTACGCTGATTTAAAACATAGAGTTCAAAATTACTTGTTCACTATTAAAGAA	266	MG675464
Samp208	Kendu Bay	2015	Asym	H018	0.0112014	46439	0.438	1	1	CAGGTTATGGTTTATTTCATAAGGAAAAAATGATCTTAAATGAAGAAGAAATTACTACAAAAGGTGCAAGTGCTCAAAGTGGTACAAGTGGTACAAGTGGTCCAAGTGGTACAAGTGGTCCAAGTGGTACAAGTGGTCCAAGTGGTACAAGTGGTACAAGTGGTCCAAGTGGTCCAAGTGGTACAAGTCCATCATCTCGTTCAAACACTTTACCTCGTTCAAATACTTCATCTGGTGCAAGCCCTCCAGCTGATGCAAGCGATTCAGATGCTAAATCTTACGCTGATTTAAAACACAGAGTACGAAATTACTTGTTCACTATTAAAGAA	329	MG675491
Samp209	Kendu Bay	2015	Asym	H022	0.0128879	38031	0.429	1	1	CAGGTTATGGTTTATTTCATAAGGAAAAAATGGTATTAAATGAAGGAACAAGTGGAACAGCTGTTACAACTAGTACACCTGGTTCAAAGGGTTCAGTTACTTCAGGTGGTTCAGGTGGTTCAGTTGCTTCAGGTGGTTCAGGTGGCTCAGTTGCTTCAGGTGGCTCAGTTGCTTCAGGTGGCTCAGTTGCTTCAGGTGGCTCAGTTGCTTCAGGTGGTTCAGGTAATTCAAGACGTACAAATCCTTCAGATAATTCAAGTGATTCAGATGCTAAATCTTACGCTGATTTAAAACATAGAGTTCAAAATTACTTGTTCACTATTAAAGAA	329	MG675492
Samp210	Kendu Bay	2015	Asym	H008	0.0218807	152538	0.573	2	0.73	CAGGTTATAGTTTATTTCAAAAGGAAAAAATGGTATTAAAGGATGGAGCAAATACTCAAGTTGTTGCAAAGCCTGCAGATGCTGTAAGTACTCAAAGTGCTAAAAATCCTCCAGGTGCTACAGTACCTTCAGGTACTGCAAGTACTAAAGGTGCTATAAGATCTCCAGATGCTGCAAATCCTTCAGATAATTCAAGTGATTCAGATGCTAAATCTTACGCTGATTTAAAACATAGAGTTCAAAATTACTTGTTCACTATTAAAGAA	266	MG675466
Samp211	Kendu Bay	2015	Asym	H000	0.190573	169337	0.498	2	0.74	CAGGTTATAGTTTATTTCAAAAGGAAAAAATGGTATTAAAGGATGGAGCAAATACTCAAGTTGTTGCAAAGCCTGCAGATGCTGTAAGTACTCAAAGTGCTAAAAATCCTCCAGGTGCTACAGTACCTTCAGGTACTGCAAGTACTAAAGGTGCTATAAGATCTCCAGGTGCTGCAAATCCTTCAGATGATTCAAGTGATTCAGATGCTAAATCTTACGCTGATTTAAAACATAGAGTTCAAAATTACTTGTTCACTATTAAAGAA	266	MG675464
Samp212	Kendu Bay	2015	Asym	H082	0.0036896	14499	0.299	2	0.82	CAGGTTATAGTTTATTTCAAAAGGAAAAAATGGTATTAAATGAAGAAGAAATTACTACAAAAGGTGCAAGTGCTCAAAGTGGTACAAGTGGTACAAGTGGTACAAGTGGTCCAAGTGGTACAAGTGGTCCAAGTGGTACAAGTGGTCCAAGTGGTACAAGTGGTCCAAGTGGTACAAGTGGTCCAAGTGGTACAAGTGGTCCAAGTGGTCCAAGTGGTACAAGTCCATCATCTCGTTCAAACACTTTACCTCGTTCAAATACTTCATCTGGTGCAAGCCCTCCAGCTGATGCAAGCGATTCAGATGCTAAATCTTACGCTGATTTAAAACACAGAGTACGAAATTACTTGTTCACTATTAAAGAA	365	MG675493
Samp213	Kendu Bay	2015	Asym	H022	0.0128879	43472	0.385	2	0.94	CAGGTTATGGTTTATTTCATAAGGAAAAAATGGTATTAAATGAAGGAACAAGTGGAACAGCTGTTACAACTAGTACACCTGGTTCAAAGGGTTCAGTTACTTCAGGTGGTTCAGGTGGTTCAGTTGCTTCAGGTGGTTCAGGTGGCTCAGTTGCTTCAGGTGGCTCAGTTGCTTCAGGTGGCTCAGTTGCTTCAGGTGGCTCAGTTGCTTCAGGTGGTTCAGGTAATTCAAGACGTACAAATCCTTCAGATAATTCAAGTGATTCAGATGCTAAATCTTACGCTGATTTAAAACATAGAGTTCAAAATTACTTGTTCACTATTAAAGAA	329	MG675492
Samp214	Kendu Bay	2015	Asym	H037	0.00666482	173907	0.527	2	0.69	CAGGTTATGGTTTATTTCATAAGGAAAAAATGATCTTAAATGAAGAAGAAATTACTACAAAAGGTGCAAGTGCTCAAAGTGGTACAAGTGGTACAAGTGGTACAAGTGCTCAAAGTGGTACAAGTGCTCAAAGTGGTACAAGTGCTCAAAGTGGTACAAGTGGTACAAGTGGTACAAGTGGTCCAAGTGGTCCAAGTGGTACAAGTCCATCATCTCGTTCAAACACTTTACCTCGTTCAAATACTTCATCTGGTGCAAGCCCTCCAGCTGATGCAAGCGATTCAGATGCTAAATCTTACGCTGATTTAAAACACAGAGTACGAAATTACTTGTTCACTATTAAAGAA	347	MG675494
Samp215	Kendu Bay	2015	Asym	H000	0.190573	317866	0.705	2	0.55	CAGGTTATAGTTTATTTCAAAAGGAAAAAATGGTATTAAAGGATGGAGCAAATACTCAAGTTGTTGCAAAGCCTGCAGATGCTGTAAGTACTCAAAGTGCTAAAAATCCTCCAGGTGCTACAGTACCTTCAGGTACTGCAAGTACTAAAGGTGCTATAAGATCTCCAGGTGCTGCAAATCCTTCAGATGATTCAAGTGATTCAGATGCTAAATCTTACGCTGATTTAAAACATAGAGTTCAAAATTACTTGTTCACTATTAAAGAA	266	MG675464
Samp216	Kendu Bay	2015	Asym	H009	0.0189982	209001	0.519	2	0.94	CAGGTTATAGTTTATTTCAAAAGGAAAAAATGGTATTAAAGGATGGAGCAAATACTCAAGTTGTTGCAAAGCCTGCAGATGCTGTAAGTACTCAAAGTGCTAAAAATCCTCCAGGTGCTACAGTACCTTCAGGTACTGCAAGTACTAAAGGTGCTATAAGATCTCCAGATGCTGCAAATCCTTCAGATGATTCAAGTGATTCAGATGCTAAATCTTACGCTGATTTAAAACATAGAGTTCAAAATTACTTGTTCACTATTAAAGAA	266	MG675487
Samp217	Kendu Bay	2015	Asym	H067	0.0045045	90824	0.482	1	1	CAGGTTATGGTTTATTTCATAAGGAAAAAATGATCTTAAATGAAGAAGAAATTACTACAAAAGGTGCAAGTGCTCAAAGTGGTACAAGTGGTACAAGTGGTACAAGTGGTCCAAGTGGTACAAGTGGTCCAAGTGGTACAAGTGGTCCAAGTGGTACAAGTGGTCCAAGTGGTCCAAGTGGTACAAGTCCATCATCTCGTTCAAACACTTTACCTCGTTCAAATACTTCATCTGGTGCAAGCCCTCCAGCTGATGCAAGCGATTCAGATGCTAAATCTTACGCTGATTTAAAACACAGAGTACGAAATTACTTGTTCACTATTAAAGAA	329	MG675495
Samp218	Kombewa	2005	Sym	H045	0.00412418	26640	0.398	2	0.69	CAGGTTATAGTTTATTTCAAAAGGAAAAAATGGTATTAAATGAAGGAACAAGTGGAACAGCTGTTACAACTAGTACACCTGGTTCAAAGGGTTCAGTTACTTCAGGTGGTTCAGGTGGTTCAGTTGCTTCAGGTGGTTCAGTTGCTTCAGGTGGCTCAGTTGCTTCAGGTGGCTCAGTTGCTTCAGGTGGCTCAGTTGCTTCAGGTGGTTCAGGTAATTCAAGACGTACAAATCCTTCAGATAATTCAAGTGATTCAGATGCTAAATCTTACGCTGATTTAAAACATAGAGTTCAAAATTACTTGTTCACTATTAAAGAA	320	MG675496
Samp219	Kombewa	2005	Sym	H026	0.00778755	70845	0.462	4	0.74	CAGGTTATAGTTTATTTCAAAAGGAAAAAATGGTATTAAATGAAGGAACAAGTGGAACAGCTGTTACAACTAGTACACCTGGTTCAAAGGGTTCAGTTGCTTCAGGTGGTTCAGGTGGCTCAGTTGCTTCAGGTGGTTCAGGTGGCTCAGTTGCTTCAGGTGGCTCAGTTGCTTCAGGTGGCTCAGTTGCTTCAGGTGGTTCAGGTAATTCAAGACGTACAAATCCTTCAGATAATTCAAGTGATTCAGATGCTAAATCTTACGCTGATTTAAAACACAGAGTACGAAATTACTTGTTAACTATCAAAGAA	311	MG675497
Samp220	Kombewa	2005	Sym	H000	0.190573	82337	0.545	3	0.83	CAGGTTATAGTTTATTTCAAAAGGAAAAAATGGTATTAAAGGATGGAGCAAATACTCAAGTTGTTGCAAAGCCTGCAGATGCTGTAAGTACTCAAAGTGCTAAAAATCCTCCAGGTGCTACAGTACCTTCAGGTACTGCAAGTACTAAAGGTGCTATAAGATCTCCAGGTGCTGCAAATCCTTCAGATGATTCAAGTGATTCAGATGCTAAATCTTACGCTGATTTAAAACATAGAGTTCAAAATTACTTGTTCACTATTAAAGAA	266	MG675464
Samp221	Kombewa	2005	Sym	H064	0.0045045	36452	0.309	1	1	CAGGTTATAGTTTATTTCAAAAGGAAAAAATGGTATTAAATGAAGAAGAAATTACTACAAAAGGTGCAAGTGCTCAAAGTGGTGCAAGTGCTCAAAGTGGTGCAAGTGCTCAAAGTGGTACAAGTGCTCAAAGTGGTACAAGTGCTCAAAGTGGTACAAGTGGTACAAGTGGTACAAGTGGTACAAGTGGTACAAGTGGTCCAAGTGGTCCAAGTGGTCCAAGTGGTACAAGTCCATCATCTCGTTCAAACACTTTACCTCGTTCAAATACTTCATCTGGTGCAAGCCCTCCAGCTGATGTAAGCGATTCAGATGCTAAATCTTACGCTGATTTAAAACACAGAGTACGAAATTACTTGTTCACTATTAAAGAA	374	MG675498
Samp222	Kombewa	2005	Sym	H046	0.00395364	63928	0.357	2	0.84	CAGGTTATGGTTTATTTCATAAGGAAAAAATGATCTTAAATGAAGAAGAAATTACTACAAAAGGTGCAAGTGCTCAAAGTGGTACAAGTGGTACAAGTGGTACAAGTGGTACAAGTGGTACAAGTGGTACAAGTGCTCAAAGTGGTACAAGTGGTACAAGTGGTACAAGTGGTACAAGTGGTACAAGTGGTCCAAGTGGTACAAGTCCATCATCTCGTTCAAACACTTTACCTCGTTCAAATACTTCATCTGGTGCAAGCCCTCCAGCTGATGCAAGCGATTCAGATGCTAAATCTTACGCTGATTTAAAACACAGAGTACGAAATTACTTGTTCACTATTAAAGAA	347	MG675499
Samp223	Kombewa	2005	Sym	H040	0.00471483	78194	0.442	2	0.87	CAGGTTATAGTTTATTTCAAAAGGAAAAAATGGTATTAAATGAAGGAACAAGTGGAACAGCTGTTACAACTAGTACACCTGGTTCAAAGGGTTCAGTTACTTCAGGTGGTTCAGGTGGTTCAGTTGCTTCAGGTGGTTCAGGTGGCTCAGTTGCTTCAGGTGGCTCAGTTGCTTCAGGTGGCTCAGTTGCTTCAGGTGGTTCAGGTAATTCAAGACGTACAAATCCTTCAGATAATTCAAGTGATTCAGATGCTAAATCTTACGCTGATTTAAAACATAGAGTTCAAAATTACTTGTTCACTATTAAAGAA	311	MG675500
Samp224	Kombewa	2005	Sym	H096	0.00261511	21321	0.354	4	0.58	CAGGTTATGGTTTATTTCATAAGGAAAAAATGATCTTAAATGAAGAAGAAATTACTACAAAAGGTGCAAGTGCTCAAAGTGGTACAAGTGGTACAAGTGGTACAAGTGGTACAAGTGGTACAAGTGGTACAAGTGGTACAAGTGGTACAAGTGGTCCAAGTGGTCCAAGTGGTACAAGTCCATCATCTCGTTCAAACACTTTACCTCGTTCAAATACTTCATCTGGTGCAAGCCCTCCAGCTGATGCAAGCCCTCCAGCTGATGCAAGCGATTCAGATGCTAAATCTTACGCTGATTTAAAACACAGAGTACGAAATTACTTGTTCACTATTAAAGAA	338	MG675501
Samp225	Kombewa	2005	Sym	H000	0.190573	198348	0.537	3	0.89	CAGGTTATAGTTTATTTCAAAAGGAAAAAATGGTATTAAAGGATGGAGCAAATACTCAAGTTGTTGCAAAGCCTGCAGATGCTGTAAGTACTCAAAGTGCTAAAAATCCTCCAGGTGCTACAGTACCTTCAGGTACTGCAAGTACTAAAGGTGCTATAAGATCTCCAGGTGCTGCAAATCCTTCAGATGATTCAAGTGATTCAGATGCTAAATCTTACGCTGATTTAAAACATAGAGTTCAAAATTACTTGTTCACTATTAAAGAA	266	MG675464
Samp226	Kombewa	2005	Sym	H002	0.0419773	233554	0.564	1	1	CAGGTTATGGTTTATTTCATAAGGAAAAAATGGTATTAAAGGATGGAGCAAATACTCAAGTTGTTGCAAAGCCTGCAGATGCTGTAAGTACTCAAAGTGCTAAAAATCCTCCAGGTGCTACAGTACCTTCAGGTACTGCAAGTACTAAAGGTGCTATAAGATCTCCAGGTGCTGCAAATCCTTCAGATGATTCAAGTGATTCAGATGCTAAATCTTACGCTGATTTAAAACATAGAGTTCAAAATTACTTGTTCACTATTAAAGAA	266	MG675476
Samp227	Kombewa	2005	Sym	H100	0.00251795	140503	0.51	2	0.56	CAGGTTATGGTTTATTTCATAAGGAAAAAATGGTATTAAATGAAGGAACAAGTGGAACAGCTGTTACAACTAGTACACCTGGTTCAAAGGGTTCAGTTGCTTCAGGTGGTTCAGGTGGTTCAGGTGGCTCAGTTGCTTCAGGTGGTTCAGGTGGCTCAGTTGCTTCAGGTGGTTCAGGTAATTCAAGACGTACAAATCCTTCAGATAATTCAAGTGATTCAGATGCTAAATCTTACGCTGATTTAAAACATAGAGTTCAAAATTACTTGTTCACTATTAAAGAA	284	MG675502
Samp228	Kombewa	2005	Sym	H025	0.00782127	150220	0.504	1	1	CAGGTTATAGTTTATTTCAAAAGGAAAAAATGGTATTAAAGGATGGAGCAAATACTCAAGTTGTTGCAAAGCCTGCAGATGCTGTAAGTACTCAAAGTGCTAAAAATCCTCCAGGTGCTACAGTACCTTCAGGTACTGCAAGTACTAAAGGTGATATAAGATCTCCAGGTGCTGCAAATCCTTCAGATGATTCAAGTGATTCAGATGCTAAATCTTACGCTGATTTAAAACATAGAGTTCAAAATTACTTGTTCACTATTAAAGAA	266	MG675477
Samp229	Kombewa	2005	Sym	H000	0.190573	160773	0.664	4	0.87	CAGGTTATAGTTTATTTCAAAAGGAAAAAATGGTATTAAAGGATGGAGCAAATACTCAAGTTGTTGCAAAGCCTGCAGATGCTGTAAGTACTCAAAGTGCTAAAAATCCTCCAGGTGCTACAGTACCTTCAGGTACTGCAAGTACTAAAGGTGCTATAAGATCTCCAGGTGCTGCAAATCCTTCAGATGATTCAAGTGATTCAGATGCTAAATCTTACGCTGATTTAAAACATAGAGTTCAAAATTACTTGTTCACTATTAAAGAA	266	MG675464
Samp230	Kombewa	2005	Sym	H083	0.00366568	37150	0.44	3	0.81	CAGGTTATGGTTTATTTCATAAGGAAAAAATGATCTTAAATGAAGAAGAAATTACTACAAAAGGTGCAAGTGCTCAAAGTGGTGCAAGTGCTCAAAGTGGTACAAGTGCTCAAAGTGGTACAAGTGCTCAAAGTGGTACAAGTGCTCAAAGTGGTACAAGTGGTACAAGTGGTCCAAGTGGTACAAGTCCATCATCTCGTTCAAACACTTTACCTCGTTCAAATACTTCATCTGGTGCAAGCCCTCCAGCTGATGCAAGCGATTCAGATGCTAAATCTTACGCTGATTTAAAACACAGAGTACGAAATTACTTGTTCACTATTAAAGAA	329	MG675503
Samp231	Kombewa	2005	Sym	H000	0.190573	86842	0.486	3	0.83	CAGGTTATAGTTTATTTCAAAAGGAAAAAATGGTATTAAAGGATGGAGCAAATACTCAAGTTGTTGCAAAGCCTGCAGATGCTGTAAGTACTCAAAGTGCTAAAAATCCTCCAGGTGCTACAGTACCTTCAGGTACTGCAAGTACTAAAGGTGCTATAAGATCTCCAGGTGCTGCAAATCCTTCAGATGATTCAAGTGATTCAGATGCTAAATCTTACGCTGATTTAAAACATAGAGTTCAAAATTACTTGTTCACTATTAAAGAA	266	MG675464
Samp232	Kombewa	2005	Sym	H002	0.0419773	65989	0.611	5	0.69	CAGGTTATGGTTTATTTCATAAGGAAAAAATGGTATTAAAGGATGGAGCAAATACTCAAGTTGTTGCAAAGCCTGCAGATGCTGTAAGTACTCAAAGTGCTAAAAATCCTCCAGGTGCTACAGTACCTTCAGGTACTGCAAGTACTAAAGGTGCTATAAGATCTCCAGGTGCTGCAAATCCTTCAGATGATTCAAGTGATTCAGATGCTAAATCTTACGCTGATTTAAAACATAGAGTTCAAAATTACTTGTTCACTATTAAAGAA	266	MG675476
Samp233	Kombewa	2005	Sym	H029	0.00544893	78024	0.619	1	1	CAGGTTATGGTTTATTTCATAAGGAAAAAATGATCTTAAATGAAGAAGAAATTACTACAAAAGGTGCAAGTGCTCAAAGTGGTACAAGTGGTACAAGTGGTACAAGTGGTCCAAGTGGTCCAAGTGGTCCAAGTGGTCCAAGTGGTACAAGTGGTACAAGTCCATCATCTCGTTCAAACACTTTACCTCGTTCAAATACTTCATCTGGTGCAAGCCCTCCAGCTGATGCAAGCGATTCAGATGCTAAATCTTACGCTGATTTAAAACACAGAGTACGAAATTACTTGTTCACTATTAAAGAA	302	MG675504
Samp234	Kombewa	2005	Sym	H002	0.0419773	104178	0.548	3	0.63	CAGGTTATGGTTTATTTCATAAGGAAAAAATGGTATTAAAGGATGGAGCAAATACTCAAGTTGTTGCAAAGCCTGCAGATGCTGTAAGTACTCAAAGTGCTAAAAATCCTCCAGGTGCTACAGTACCTTCAGGTACTGCAAGTACTAAAGGTGCTATAAGATCTCCAGGTGCTGCAAATCCTTCAGATGATTCAAGTGATTCAGATGCTAAATCTTACGCTGATTTAAAACATAGAGTTCAAAATTACTTGTTCACTATTAAAGAA	266	MG675476
Samp235	Kombewa	2005	Sym	H098	0.00258445	113130	0.493	3	0.57	CAGGTTATGGTTTATTTCATAAGGAAAAAATGATCTTAAATGAAGAAGAAATTACTACAAAAGGTGCAAGTGCTCAAAGTGGTACAAGTGGTACAAGTGGTACAAGTGGTACAAGTGGTACAAGTGGTACAAGTGCTCAAAGTGGTACAAGTGGTACAAGTGGTACAAGTGGTACAAGTGGTCCAAGTGGTACAAGTCCATCATCTCGTTCAAACACTTTACCTCGTTCAAATACTTCATCTGGTGCAAGCCCTCCAGCTGATGCAAGCGATTCAGATGCTAAATCTTACGCTGATTTAAAACACAGAGTACGAAATTACTTGTTCACTATTAAAGAA	338	MG675505
Samp236	Kombewa	2005	Sym	H000	0.190573	54450	0.505	2	0.95	CAGGTTATAGTTTATTTCAAAAGGAAAAAATGGTATTAAAGGATGGAGCAAATACTCAAGTTGTTGCAAAGCCTGCAGATGCTGTAAGTACTCAAAGTGCTAAAAATCCTCCAGGTGCTACAGTACCTTCAGGTACTGCAAGTACTAAAGGTGCTATAAGATCTCCAGGTGCTGCAAATCCTTCAGATGATTCAAGTGATTCAGATGCTAAATCTTACGCTGATTTAAAACATAGAGTTCAAAATTACTTGTTCACTATTAAAGAA	266	MG675464
Samp237	Kombewa	2005	Sym	H000	0.190573	161016	0.543	3	0.82	CAGGTTATAGTTTATTTCAAAAGGAAAAAATGGTATTAAAGGATGGAGCAAATACTCAAGTTGTTGCAAAGCCTGCAGATGCTGTAAGTACTCAAAGTGCTAAAAATCCTCCAGGTGCTACAGTACCTTCAGGTACTGCAAGTACTAAAGGTGCTATAAGATCTCCAGGTGCTGCAAATCCTTCAGATGATTCAAGTGATTCAGATGCTAAATCTTACGCTGATTTAAAACATAGAGTTCAAAATTACTTGTTCACTATTAAAGAA	266	MG675464
Samp238	Kombewa	2005	Sym	H000	0.190573	156746	0.609	3	0.67	CAGGTTATAGTTTATTTCAAAAGGAAAAAATGGTATTAAAGGATGGAGCAAATACTCAAGTTGTTGCAAAGCCTGCAGATGCTGTAAGTACTCAAAGTGCTAAAAATCCTCCAGGTGCTACAGTACCTTCAGGTACTGCAAGTACTAAAGGTGCTATAAGATCTCCAGGTGCTGCAAATCCTTCAGATGATTCAAGTGATTCAGATGCTAAATCTTACGCTGATTTAAAACATAGAGTTCAAAATTACTTGTTCACTATTAAAGAA	266	MG675464
Samp239	Kombewa	2005	Sym	H002	0.0419773	116032	0.513	1	1	CAGGTTATGGTTTATTTCATAAGGAAAAAATGGTATTAAAGGATGGAGCAAATACTCAAGTTGTTGCAAAGCCTGCAGATGCTGTAAGTACTCAAAGTGCTAAAAATCCTCCAGGTGCTACAGTACCTTCAGGTACTGCAAGTACTAAAGGTGCTATAAGATCTCCAGGTGCTGCAAATCCTTCAGATGATTCAAGTGATTCAGATGCTAAATCTTACGCTGATTTAAAACATAGAGTTCAAAATTACTTGTTCACTATTAAAGAA	266	MG675476
Samp240	Kombewa	2005	Sym	H000	0.190573	105112	0.512	5	0.79	CAGGTTATAGTTTATTTCAAAAGGAAAAAATGGTATTAAAGGATGGAGCAAATACTCAAGTTGTTGCAAAGCCTGCAGATGCTGTAAGTACTCAAAGTGCTAAAAATCCTCCAGGTGCTACAGTACCTTCAGGTACTGCAAGTACTAAAGGTGCTATAAGATCTCCAGGTGCTGCAAATCCTTCAGATGATTCAAGTGATTCAGATGCTAAATCTTACGCTGATTTAAAACATAGAGTTCAAAATTACTTGTTCACTATTAAAGAA	266	MG675464
Samp241	Kombewa	2005	Sym	H027	0.00663655	65175	0.34	1	1	CAGGTTATAGTTTATTTCAAAAGGAAAAAATGGTATTAAATGAAGAAGAAATTACTACAAAAGGTGCAAGTGCTCAAAGTGGTGCAAGTGCTCAAAGTGGTGCAAGTGCTCAAAGTGGTGCAAGTGCTCAAAGTGGTGCAAGTGCTCAAAGTGGTACAAGTGGTCCAAGTGGTACAAGTCCATCATCTCGTTCAAACACTTTACCTCGTTCAAATACTTCATCTGGTGCAAGCCCTCCAGCTGATGCAAGCGATTCAGATGCTAAATCTTACGCTGATTTAAAACACAGAGTACGAAATTACTTGTTCACTATTAAAGAA	320	MG675506
Samp242	Kombewa	2005	Sym	H008	0.0218807	54420	0.53	3	0.83	CAGGTTATAGTTTATTTCAAAAGGAAAAAATGGTATTAAAGGATGGAGCAAATACTCAAGTTGTTGCAAAGCCTGCAGATGCTGTAAGTACTCAAAGTGCTAAAAATCCTCCAGGTGCTACAGTACCTTCAGGTACTGCAAGTACTAAAGGTGCTATAAGATCTCCAGATGCTGCAAATCCTTCAGATAATTCAAGTGATTCAGATGCTAAATCTTACGCTGATTTAAAACATAGAGTTCAAAATTACTTGTTCACTATTAAAGAA	266	MG675466
Samp243	Kombewa	2005	Sym	H006	0.0232756	226136	0.641	4	0.45	CAGGTTATAGTTTATTTCAAAAGGAAAAAATGGTATTAAATGAAGAAGAAATTACTACAAAAGGTGCAAGTGCTCAAAGTGGTGCAAGTGCTCAAAGTGGTACAAGTGCTCAAAGTGGTACAAGTGCTCAAAGTGGTACAAGTGGTACAAGTGGTCCAAGTGGTACAAGTCCATCATCTCGTTCAAACACTTTACCTCGTTCAAATACTTCATCTGGTGCAAGCCCTCCAGCTGATGCAAGCGATTCAGATGCTAAATCTTACGCTGATTTAAAACACAGAGTACGAAATTACTTGTTCACTATTAAAGAA	311	MG675462
Samp244	Kombewa	2005	Sym	H009	0.0189982	82627	0.621	2	0.69	CAGGTTATAGTTTATTTCAAAAGGAAAAAATGGTATTAAAGGATGGAGCAAATACTCAAGTTGTTGCAAAGCCTGCAGATGCTGTAAGTACTCAAAGTGCTAAAAATCCTCCAGGTGCTACAGTACCTTCAGGTACTGCAAGTACTAAAGGTGCTATAAGATCTCCAGATGCTGCAAATCCTTCAGATGATTCAAGTGATTCAGATGCTAAATCTTACGCTGATTTAAAACATAGAGTTCAAAATTACTTGTTCACTATTAAAGAA	266	MG675487
Samp245	Kombewa	2005	Sym	H094	0.00276654	29241	0.4	3	0.61	CAGGTTATGGTTTATTTCATAAGGAAAAAATGATCTTAAATGAAGAAGAAATTACTACAAAAGGTGCAAGTGCTCAAAGTGGTCCAAGTGGTACAAGTGGTCCAAGTGGTACAAGTGGTCCAAGTGGTACAAGTGGTCCAAGTGGTACAAGTGGTCCAAGTGGTACAAGTGGTCCAAGTGGTACAAGTGGTCCAAGTGGTACAAGTCCATCATCTCGTTCAAACACTTTACCTCGTTCAAATACTTCATCTGGTGCAAGCCCTCCAGCTGATGCAAGCGATTCAGATGCTAAATCTTACGCTGATTTAAAACACAGAGTACGAAATTACTTGTTCACTATTAAAGAA	347	MG675507
Samp246	Kombewa	2005	Sym	H111	0.00196827	24554	0.357	3	0.44	CAGGTTATAGTTTATTTCAAAAGGAAAAAATGGTATTAAATGAAGGAACAAGTGGAACAGCTGTTACAACTAGTACACCTGGTTCAAAGGGTTCAGTTACTTCAGGTGGTTCAGGTGGTTCAGTTGCTTCAGGTGGTTCAGGTAATTCAAGACGTACAAATCCTTCAGATAATTCAAGTGATTCAGATGCTAAATCTTACGCTGATTTAAAACATAGAGTTCAAAATTACTTGTTCACTATTAAAGAA	248	MG675508
Samp247	Iguhu	2005	Sym	H006	0.0232756	180610	0.491	2	0.96	CAGGTTATAGTTTATTTCAAAAGGAAAAAATGGTATTAAATGAAGAAGAAATTACTACAAAAGGTGCAAGTGCTCAAAGTGGTGCAAGTGCTCAAAGTGGTACAAGTGCTCAAAGTGGTACAAGTGCTCAAAGTGGTACAAGTGGTACAAGTGGTCCAAGTGGTACAAGTCCATCATCTCGTTCAAACACTTTACCTCGTTCAAATACTTCATCTGGTGCAAGCCCTCCAGCTGATGCAAGCGATTCAGATGCTAAATCTTACGCTGATTTAAAACACAGAGTACGAAATTACTTGTTCACTATTAAAGAA	311	MG675462
Samp248	Iguhu	2005	Sym	H008	0.0218807	90571	0.716	1	1	CAGGTTATAGTTTATTTCAAAAGGAAAAAATGGTATTAAAGGATGGAGCAAATACTCAAGTTGTTGCAAAGCCTGCAGATGCTGTAAGTACTCAAAGTGCTAAAAATCCTCCAGGTGCTACAGTACCTTCAGGTACTGCAAGTACTAAAGGTGCTATAAGATCTCCAGATGCTGCAAATCCTTCAGATAATTCAAGTGATTCAGATGCTAAATCTTACGCTGATTTAAAACATAGAGTTCAAAATTACTTGTTCACTATTAAAGAA	266	MG675466
Samp249	Iguhu	2005	Sym	H105	0.00227506	173232	0.567	5	0.51	CAGGTTATAGTTTATTTCAAAAGGAAAAAATGGTATTAAATGAAGAAGAAATTACTACAAAAGGTGCAAGTGCTCAAAGTGGTGCAAGTGCTCAAAGTGGTGCAAGTGCTCAAAGTGGTACAAGTGCTCAAAGTGGTACAAGTGCTCAAAGTGGTACAAGTGGTACAAGTGGTACAAGTGGTACAAGTGGTCCAAGTGGTACAAGTCCATCATCTCGTTCAAACACTTTACCTCGTTCAAATACTTCATCTGGTGCAAGCCCTCCAGCTGATGTAAGCGATTCAGATGCTAAATCTTACGCTGATTTAAAACACAGAGTACGAAATTACTTGTTCACTATTAAAGAA	347	MG675509
Samp250	Iguhu	2005	Sym	H073	0.00430371	171685	0.491	2	0.96	CAGGTTATGGTTTATTTCATAAGGAAAAAATGATCTTAAATGAAGAAGAAATTACTACAAAAGGTGCAAGTGCTCAAAGTGGTACAAGTGGTACAAGTGGTACAAGTGCTCAAAGTGGTACAAGTGGTACAAGTGGTACAAGTGCTCAAAGTGGTACAAGTGGTACAAGTGGTCCAAGTGGTACAAGTCCATCATCTCGTTCAAACACTTTACCTCGTTCAAATACTTCATCTGGTGCAAGCCCTCCAGCTGATGCAAGCGATTCAGATGCTAAATCTTACGCTGATTTAAAACACAGAGTACGAAATTACTTGTTCACTATTAAAGAA	329	MG675510
Samp251	Iguhu	2005	Sym	H000	0.190573	248998	0.661	3	0.64	CAGGTTATAGTTTATTTCAAAAGGAAAAAATGGTATTAAAGGATGGAGCAAATACTCAAGTTGTTGCAAAGCCTGCAGATGCTGTAAGTACTCAAAGTGCTAAAAATCCTCCAGGTGCTACAGTACCTTCAGGTACTGCAAGTACTAAAGGTGCTATAAGATCTCCAGGTGCTGCAAATCCTTCAGATGATTCAAGTGATTCAGATGCTAAATCTTACGCTGATTTAAAACATAGAGTTCAAAATTACTTGTTCACTATTAAAGAA	266	MG675464
Samp252	Iguhu	2005	Sym	H000	0.190573	198348	0.584	1	1	CAGGTTATAGTTTATTTCAAAAGGAAAAAATGGTATTAAAGGATGGAGCAAATACTCAAGTTGTTGCAAAGCCTGCAGATGCTGTAAGTACTCAAAGTGCTAAAAATCCTCCAGGTGCTACAGTACCTTCAGGTACTGCAAGTACTAAAGGTGCTATAAGATCTCCAGGTGCTGCAAATCCTTCAGATGATTCAAGTGATTCAGATGCTAAATCTTACGCTGATTTAAAACATAGAGTTCAAAATTACTTGTTCACTATTAAAGAA	266	MG675464
Samp253	Iguhu	2005	Sym	H089	0.00304567	45714	0.484	4	0.68	CAGGTTATAGTTTATTTCAAAAGGAAAAAATGGTATTAAATGAAGAAGAAATTACTACAAAAGGTGCAAGTGCTCAAAGTGGTGCAAGTGCTCAAAGTGGTACAAGTGCTCAAAGTGGTACAAGTGCTCAAAGTGGTACAAGTGGTACAAGTGGTACAAGTGGTACAAGTGGTACAAGTGGTACAAGTGGTACAAGTGGTACAAGTCCATCATCTCGTTCAAACACTTTACCTCGTTCAAATACTTCATCTGGTGCAAGCCCTCCAGCTGATGCAAGCGATTCAGATGCTAAATCTTACGCTGATTTAAAACACAGAGTACGAAATTACTTGTTCACTATTAAAGAA	347	MG675511
Samp254	Iguhu	2005	Sym	H000	0.190573	113083	0.504	1	1	CAGGTTATAGTTTATTTCAAAAGGAAAAAATGGTATTAAAGGATGGAGCAAATACTCAAGTTGTTGCAAAGCCTGCAGATGCTGTAAGTACTCAAAGTGCTAAAAATCCTCCAGGTGCTACAGTACCTTCAGGTACTGCAAGTACTAAAGGTGCTATAAGATCTCCAGGTGCTGCAAATCCTTCAGATGATTCAAGTGATTCAGATGCTAAATCTTACGCTGATTTAAAACATAGAGTTCAAAATTACTTGTTCACTATTAAAGAA	266	MG675464
Samp255	Iguhu	2005	Sym	H009	0.0189982	362588	0.536	5	0.34	CAGGTTATAGTTTATTTCAAAAGGAAAAAATGGTATTAAAGGATGGAGCAAATACTCAAGTTGTTGCAAAGCCTGCAGATGCTGTAAGTACTCAAAGTGCTAAAAATCCTCCAGGTGCTACAGTACCTTCAGGTACTGCAAGTACTAAAGGTGCTATAAGATCTCCAGATGCTGCAAATCCTTCAGATGATTCAAGTGATTCAGATGCTAAATCTTACGCTGATTTAAAACATAGAGTTCAAAATTACTTGTTCACTATTAAAGAA	266	MG675487
Samp256	Iguhu	2005	Sym	H000	0.190573	73478	0.515	1	1	CAGGTTATAGTTTATTTCAAAAGGAAAAAATGGTATTAAAGGATGGAGCAAATACTCAAGTTGTTGCAAAGCCTGCAGATGCTGTAAGTACTCAAAGTGCTAAAAATCCTCCAGGTGCTACAGTACCTTCAGGTACTGCAAGTACTAAAGGTGCTATAAGATCTCCAGGTGCTGCAAATCCTTCAGATGATTCAAGTGATTCAGATGCTAAATCTTACGCTGATTTAAAACATAGAGTTCAAAATTACTTGTTCACTATTAAAGAA	266	MG675464
Samp257	Iguhu	2005	Sym	H001	0.0499023	76662	0.537	2	0.73	CAGGTTATGGTTTATTTCATAAGGAAAAAATGATCTTAAATGAAGAAGAAATTACTACAAAAGGTGCAAGTGCTCAAAGTGGTACAAGTGGTACAAGTGGTCCAAGTGGTACAAGTGGTCCAAGTGGTACAAGTGGTCCAAGTGGTCCAAGTGGTACAAGTCCATCATCTCGTTCAAACACTTTACCTCGTTCAAATACTTCATCTGGTGCAAGCCCTCCAGCTGATGCAAGCGATTCAGATGCTAAATCTTACGCTGATTTAAAACACAGAGTACGAAATTACTTGTTCACTATTAAAGAA	302	MG675482
Samp258	Iguhu	2005	Sym	H112	0.00196248	22198	0.375	7	0.44	CAGGTTATAGTTTATTTCAAAAGGAAAAAATGGTATTAAATGAAGAAGAAATTACTACAAAAGGTGCAAGTGCTCAAAGTGGTGCAAGTGCTCAAAGTGGTGCAAGTGCTCAAAGTGGTGCAAGTGCTCAAAGTGGTGCAAGTGCTCAAAGTGGTGCAAGTGCTCAAAGTGGTGCAAGTGCTCAAAGTGGTACAAGTGGTCCAAGTGGTCCAAGTGGTCCAAGTGGTACAAGTCCATCATCTCGTTCAAACACTTTACCTCGTTCAAATACTTCATCTGGTGCAAGCCCTCCAGCTGATGCAAGCGATTCAGATGCTAAATCTTACGCTGATTTAAAACACAGAGTACGAAATTACTTGTTCACTATTAAAGAA	374	MG675512
Samp259	Iguhu	2005	Sym	H006	0.0232756	135974	0.474	5	0.59	CAGGTTATAGTTTATTTCAAAAGGAAAAAATGGTATTAAATGAAGAAGAAATTACTACAAAAGGTGCAAGTGCTCAAAGTGGTGCAAGTGCTCAAAGTGGTACAAGTGCTCAAAGTGGTACAAGTGCTCAAAGTGGTACAAGTGGTACAAGTGGTCCAAGTGGTACAAGTCCATCATCTCGTTCAAACACTTTACCTCGTTCAAATACTTCATCTGGTGCAAGCCCTCCAGCTGATGCAAGCGATTCAGATGCTAAATCTTACGCTGATTTAAAACACAGAGTACGAAATTACTTGTTCACTATTAAAGAA	311	MG675462
Samp260	Iguhu	2005	Sym	H023	0.0103662	23171	0.486	2	0.86	CAGGTTATAGTTTATTTCAAAAGGAAAAAATGGTATTAAATGAAGGAACAAGTGGAACAGCTGTTACAACTAGTACACCTGGTTCAAAGGGTTCAGTTACTTCAGGTGGTTCAGGTGGTTCAGTTGCTTCAGGTGGTTCAGGTGGCTCAGTTGCTTCAGGTGGCTCAGTTGCTTCAGGTGGTTCAGGTAATTCAAGACGTACAAATCCTTCAGATAATTCAAGTGATTCAGATGCTAAATCTTACGCTGATTTAAAACATAGAGTTCAAAATTACTTGTTCACTATTAAAGAA	293	MG675513
Samp261	Iguhu	2005	Sym	H010	0.0243481	201894	0.574	1	1	CAGGTTATAGTTTATTTCAAAAGGAAAAAATGGTATTAAAGGATGGAGCAAATACTCAAGTTGTTGCAAAGCCTGCAGATGCTGTAAGTACTCAAAGTGCTAAAAATCCTCCAGGTGCTACAGTACCTTCAGGTACTGCAAGTACTAAAGATGCTATAAGATCTCCAGGTGCTGCAAATCCTTCAGATGATTCAAGTGATTCAGATGCTAAATCTTACGCTGATTTAAAACATAGAGTTCAAAATTACTTGTTCACTATTAAAGAA	266	MG675470
Samp262	Iguhu	2005	Sym	H000	0.190573	131129	0.515	2	0.96	CAGGTTATAGTTTATTTCAAAAGGAAAAAATGGTATTAAAGGATGGAGCAAATACTCAAGTTGTTGCAAAGCCTGCAGATGCTGTAAGTACTCAAAGTGCTAAAAATCCTCCAGGTGCTACAGTACCTTCAGGTACTGCAAGTACTAAAGGTGCTATAAGATCTCCAGGTGCTGCAAATCCTTCAGATGATTCAAGTGATTCAGATGCTAAATCTTACGCTGATTTAAAACATAGAGTTCAAAATTACTTGTTCACTATTAAAGAA	266	MG675464
Samp263	Iguhu	2005	Sym	H041	0.00470914	114845	0.488	1	1	CAGGTTATAGTTTATTTCAAAAGGAAAAAATGGTATTAAATGAAGAAGAAATTACTACAAAAGGTGCAAGTGCTCAAAGTGGTGCAAGTGCTCAAAGTGGTACAAGTGCTCAAAGTGGTACAAGTGCTCAAAGTGGTACAAGTGGTACAAGTGGTCCAAGTGGTCCAAGTGGTACAAGTCCATCATCTCGTTCAAACACTTTACCTCGTTCAAATACTTCATCTGGTGCAAGCCCTCCAGCTGATGCAAGCGATTCAGATGCTAAATCTTACGCTGATTTAAAACACAGAGTACGAAATTACTTGTTCACTATTAAAGAA	320	MG675514
Samp264	Iguhu	2005	Sym	H015	0.00829407	50902	0.381	3	0.81	CAGGTTATGGTTTATTTCATAAGGAAAAAATGATCTTAAATGAAGAAGAAATTACTACAAAAGGTGCAAGTGCTCAAAGTGGTACAAGTGGTACAAGTGGTACAAGTGGTACAAGTGGTACAAGTGGTACAAGTGCTCAAAGTGGTACAAGTGGTACAAGTGCTCAAAGTGGTACAAGTGGTACAAGTGGTACAAGTGGTCCAAGTGGTCCAAGTGGTACAAGTCCATCATCTCGTTCAAACACTTTACCTCGTTCAAATACTTCATCTGGTGCAAGCCCTCCAGCTGATGCAAGCGATTCAGATGCTAAATCTTACGCTGATTTAAAACACAGAGTACGAAATTACTTGTTCACTATTAAAGAA	365	MG675515
Samp265	Iguhu	2005	Sym	H001	0.0499023	82082	0.523	1	1	CAGGTTATGGTTTATTTCATAAGGAAAAAATGATCTTAAATGAAGAAGAAATTACTACAAAAGGTGCAAGTGCTCAAAGTGGTACAAGTGGTACAAGTGGTCCAAGTGGTACAAGTGGTCCAAGTGGTACAAGTGGTCCAAGTGGTCCAAGTGGTACAAGTCCATCATCTCGTTCAAACACTTTACCTCGTTCAAATACTTCATCTGGTGCAAGCCCTCCAGCTGATGCAAGCGATTCAGATGCTAAATCTTACGCTGATTTAAAACACAGAGTACGAAATTACTTGTTCACTATTAAAGAA	302	MG675482
Samp266	Iguhu	2005	Sym	H005	0.0263695	47270	0.511	1	1	CAGGTTATAGTTTATTTCAAAAGGAAAAAATGGTATTAAATGAAGAAGAAATTACTACAAAAGGTGCAAGTGCTCAAAGTGGTGCAAGTGCTCAAAGTGGTGCAAGTGCTCAAAGTGGTGCAAGTGCTCAAAGTGGTACAAGTGGTCCAAGTGGTCCAAGTGGTACAAGTCCATCATCTCGTTCAAACACTTTACCTCGTTCAAATACTTCATCTGGTGCAAGCCCTCCAGCTGATGCAAGCGATTCAGATGCTAAATCTTACGCTGATTTAAAACACAGAGTACGAAATTACTTGTTCACTATTAAAGAA	311	MG675458
Samp267	Iguhu	2005	Sym	H023	0.0103662	88811	0.499	1	1	CAGGTTATAGTTTATTTCAAAAGGAAAAAATGGTATTAAATGAAGGAACAAGTGGAACAGCTGTTACAACTAGTACACCTGGTTCAAAGGGTTCAGTTACTTCAGGTGGTTCAGGTGGTTCAGTTGCTTCAGGTGGTTCAGGTGGCTCAGTTGCTTCAGGTGGCTCAGTTGCTTCAGGTGGTTCAGGTAATTCAAGACGTACAAATCCTTCAGATAATTCAAGTGATTCAGATGCTAAATCTTACGCTGATTTAAAACATAGAGTTCAAAATTACTTGTTCACTATTAAAGAA	293	MG675513
Samp268	Iguhu	2005	Sym	H005	0.0263695	42806	0.479	1	1	CAGGTTATAGTTTATTTCAAAAGGAAAAAATGGTATTAAATGAAGAAGAAATTACTACAAAAGGTGCAAGTGCTCAAAGTGGTGCAAGTGCTCAAAGTGGTGCAAGTGCTCAAAGTGGTGCAAGTGCTCAAAGTGGTACAAGTGGTCCAAGTGGTCCAAGTGGTACAAGTCCATCATCTCGTTCAAACACTTTACCTCGTTCAAATACTTCATCTGGTGCAAGCCCTCCAGCTGATGCAAGCGATTCAGATGCTAAATCTTACGCTGATTTAAAACACAGAGTACGAAATTACTTGTTCACTATTAAAGAA	311	MG675458
Samp269	Iguhu	2005	Sym	H002	0.0419773	136094	0.606	2	0.96	CAGGTTATGGTTTATTTCATAAGGAAAAAATGGTATTAAAGGATGGAGCAAATACTCAAGTTGTTGCAAAGCCTGCAGATGCTGTAAGTACTCAAAGTGCTAAAAATCCTCCAGGTGCTACAGTACCTTCAGGTACTGCAAGTACTAAAGGTGCTATAAGATCTCCAGGTGCTGCAAATCCTTCAGATGATTCAAGTGATTCAGATGCTAAATCTTACGCTGATTTAAAACATAGAGTTCAAAATTACTTGTTCACTATTAAAGAA	266	MG675476
Samp270	Iguhu	2005	Sym	H000	0.190573	142014	0.613	5	0.65	CAGGTTATAGTTTATTTCAAAAGGAAAAAATGGTATTAAAGGATGGAGCAAATACTCAAGTTGTTGCAAAGCCTGCAGATGCTGTAAGTACTCAAAGTGCTAAAAATCCTCCAGGTGCTACAGTACCTTCAGGTACTGCAAGTACTAAAGGTGCTATAAGATCTCCAGGTGCTGCAAATCCTTCAGATGATTCAAGTGATTCAGATGCTAAATCTTACGCTGATTTAAAACATAGAGTTCAAAATTACTTGTTCACTATTAAAGAA	266	MG675464
Samp271	Iguhu	2005	Sym	H000	0.190573	190130	0.562	4	0.69	CAGGTTATAGTTTATTTCAAAAGGAAAAAATGGTATTAAAGGATGGAGCAAATACTCAAGTTGTTGCAAAGCCTGCAGATGCTGTAAGTACTCAAAGTGCTAAAAATCCTCCAGGTGCTACAGTACCTTCAGGTACTGCAAGTACTAAAGGTGCTATAAGATCTCCAGGTGCTGCAAATCCTTCAGATGATTCAAGTGATTCAGATGCTAAATCTTACGCTGATTTAAAACATAGAGTTCAAAATTACTTGTTCACTATTAAAGAA	266	MG675464
Samp272	Iguhu	2005	Sym	H017	0.0110783	63546	0.552	9	0.36	CAGGTTATAGTTTATTTCAAAAGGAAAAAATGGTATTAAATGAAGGAACAAGTGGAACAGCTGTTACAACTAGTACACCTGGTTCAAAGGGTTCAGTTACTTCAGGTGGTTCAGGTGGTTCAGGTGGTTCAGGTGCTACAGTACCTTCAGGTACTGCAAGTACTAAAGGTGCTATAAGATCTCCAGATGCTGCAAATCCTTCAGATAATTCAAGTGATTCAGATGCTAAATCTTACGCTGATTTAAAACATAGAGTTCAAAATTACTTGTTCACTATTAAAGAA	284	MG675516
Samp273	Iguhu	2005	Sym	H003	0.0315947	64465	0.397	2	0.95	CAGGTTATAGTTTATTTCAAAAGGAAAAAATGGTATTAAATGAAGAAGAAATTACTACAAAAGGTGCAAGTGCTCAAAGTGGTGCAAGTGCTCAAAGTGGTGCAAGTGCTCAAAGTGGTGCAAGTGCTCAAAGTGGTGCAAGTGCTCAAAGTGGTGCAAGTGCTCAAAGTGGTACAAGTGGTCCAAGTGGTCCAAGTGGTACAAGTCCATCATCTCGTTCAAACACTTTACCTCGTTCAAATACTTCATCTGGTGCAAGCCCTCCAGCTGATGCAAGCGATTCAGATGCTAAATCTTACGCTGATTTAAAACACAGAGTACGAAATTACTTGTTCACTATTAAAGAA	347	MG675480
Samp274	Iguhu	2005	Sym	H004	0.0223708	128713	0.465	1	1	CAGGTTATAGTTTATTTCAAAAGGAAAAAATGGTATTAAATGAAGAAGAAATTACTACAAAAGGTGCAAGTGCTCAAAGTGGTGCAAGTGCTCAAAGTGGTGCAAGTGCTCAAAGTGGTACAAGTGGTCCAAGTGGTCCAAGTGGTACAAGTCCATCATCTCGTTCAAACACTTTACCTCGTTCAAATACTTCATCTGGTGCAAGCCCTCCAGCTGATGCAAGCGATTCAGATGCTAAATCTTACGCTGATTTAAAACACAGAGTACGAAATTACTTGTTCACTATTAAAGAA	293	MG675461
Samp275	Iguhu	2005	Sym	H043	0.0044905	144039	0.552	2	0.85	CAGGTTATGGTTTATTTCATAAGGAAAAAATGATCTTAAATGAAGAAGAAATTACTACAAAAGGTGCAAGTGCTCAAAGTGGTACAAGTGGTACAAGTGGTACAAGTGGTCCAAGTGGTACAAGTCCATCATCTCGTTCAAACACTTTACCTCGTTCAAATACTTCATCTGGTGCAAGCCCTCCAGCTGATGCAAGCGATTCAGATGCTAAATCTTACGCTGATTTAAAACACAGAGTACGAAATTACTTGTTCACTATTAAAGAA	266	MG675517
Samp276	Kombewa	2005	Asym	H004	0.0223708	133021	0.544	9	0.3	CAGGTTATAGTTTATTTCAAAAGGAAAAAATGGTATTAAATGAAGAAGAAATTACTACAAAAGGTGCAAGTGCTCAAAGTGGTGCAAGTGCTCAAAGTGGTGCAAGTGCTCAAAGTGGTACAAGTGGTCCAAGTGGTCCAAGTGGTACAAGTCCATCATCTCGTTCAAACACTTTACCTCGTTCAAATACTTCATCTGGTGCAAGCCCTCCAGCTGATGCAAGCGATTCAGATGCTAAATCTTACGCTGATTTAAAACACAGAGTACGAAATTACTTGTTCACTATTAAAGAA	293	MG675461
Samp277	Kombewa	2005	Asym	H085	0.00322629	16926	0.245	2	0.72	CAGGTTATAGTTTATTTCAAAAGGAAAAAATGGTATTAAATGAAGAAGAAATTACTACAAAAGGTGCAAGTGCTCAAAGTGGTGCAAGTGCTCAAAGTGGTGCAAGTGCTCAAAGTGGTGCAAGTGCTCAAAGTGGTGCAAGTGCTCAAAGTGGTGCAAGTGCTCAAAGTGGTGCAAGTGCTCAAAGTGGTGCAAGTGCTCAAAGTGGTACAAGTGGTCCAAGTGGTACAAGTCCATCATCTCGTTCAAACACTTTACCTCGTTCAAATACTTCATCTGGTGCAAGCCCTCCAGCTGATGCAAGCGATTCAGATGCTAAATCTTACGCTGATTTAAAACACAGAGTACGAAATTACTTGTTCACTATTAAAGAA	374	MG675518
Samp278	Kombewa	2005	Asym	H000	0.190573	90796	0.566	6	0.47	CAGGTTATAGTTTATTTCAAAAGGAAAAAATGGTATTAAAGGATGGAGCAAATACTCAAGTTGTTGCAAAGCCTGCAGATGCTGTAAGTACTCAAAGTGCTAAAAATCCTCCAGGTGCTACAGTACCTTCAGGTACTGCAAGTACTAAAGGTGCTATAAGATCTCCAGGTGCTGCAAATCCTTCAGATGATTCAAGTGATTCAGATGCTAAATCTTACGCTGATTTAAAACATAGAGTTCAAAATTACTTGTTCACTATTAAAGAA	266	MG675464
Samp279	Kombewa	2005	Asym	H095	0.00262044	124348	0.481	2	0.58	CAGGTTATAGTTTATTTCAAAAGGAAAAAATGGTATTAAATGAAGAAGAAATTACTACAAAAGGTGCAAGTGCTCAAAGTGGTACAAGTGGTACAAGTGGTACAAGTGGTACAAGTGCTCAAAGTGGTACAAGTGGTACAAGTGGTACAAGTGGTACAAGTGGTACAAGTGGTCCAAGTGGTACAAGTCCATCATCTCGTTCAAACACTTTACCTCGTTCAAATACTTCATCTGGTGCAAGCCCTCCAGCTGATGCAAGCGATTCAGATGCTAAATCTTACGCTGATTTAAAACACAGAGTACGAAATTACTTGTTCACTATTAAAGAA	329	MG675519
Samp280	Kombewa	2005	Asym	H010	0.0243481	64286	0.538	4	0.64	CAGGTTATAGTTTATTTCAAAAGGAAAAAATGGTATTAAAGGATGGAGCAAATACTCAAGTTGTTGCAAAGCCTGCAGATGCTGTAAGTACTCAAAGTGCTAAAAATCCTCCAGGTGCTACAGTACCTTCAGGTACTGCAAGTACTAAAGATGCTATAAGATCTCCAGGTGCTGCAAATCCTTCAGATGATTCAAGTGATTCAGATGCTAAATCTTACGCTGATTTAAAACATAGAGTTCAAAATTACTTGTTCACTATTAAAGAA	266	MG675470
Samp281	Kombewa	2005	Asym	H000	0.190573	151579	0.616	3	0.63	CAGGTTATAGTTTATTTCAAAAGGAAAAAATGGTATTAAAGGATGGAGCAAATACTCAAGTTGTTGCAAAGCCTGCAGATGCTGTAAGTACTCAAAGTGCTAAAAATCCTCCAGGTGCTACAGTACCTTCAGGTACTGCAAGTACTAAAGGTGCTATAAGATCTCCAGGTGCTGCAAATCCTTCAGATGATTCAAGTGATTCAGATGCTAAATCTTACGCTGATTTAAAACATAGAGTTCAAAATTACTTGTTCACTATTAAAGAA	266	MG675464
Samp282	Kombewa	2005	Asym	H017	0.0110783	103646	0.551	5	0.49	CAGGTTATAGTTTATTTCAAAAGGAAAAAATGGTATTAAATGAAGGAACAAGTGGAACAGCTGTTACAACTAGTACACCTGGTTCAAAGGGTTCAGTTACTTCAGGTGGTTCAGGTGGTTCAGGTGGTTCAGGTGCTACAGTACCTTCAGGTACTGCAAGTACTAAAGGTGCTATAAGATCTCCAGATGCTGCAAATCCTTCAGATAATTCAAGTGATTCAGATGCTAAATCTTACGCTGATTTAAAACATAGAGTTCAAAATTACTTGTTCACTATTAAAGAA	284	MG675516
Samp283	Kombewa	2005	Asym	H001	0.0499023	124683	0.595	2	0.67	CAGGTTATGGTTTATTTCATAAGGAAAAAATGATCTTAAATGAAGAAGAAATTACTACAAAAGGTGCAAGTGCTCAAAGTGGTACAAGTGGTACAAGTGGTCCAAGTGGTACAAGTGGTCCAAGTGGTACAAGTGGTCCAAGTGGTCCAAGTGGTACAAGTCCATCATCTCGTTCAAACACTTTACCTCGTTCAAATACTTCATCTGGTGCAAGCCCTCCAGCTGATGCAAGCGATTCAGATGCTAAATCTTACGCTGATTTAAAACACAGAGTACGAAATTACTTGTTCACTATTAAAGAA	302	MG675482
Samp284	Kombewa	2005	Asym	H001	0.0499023	43170	0.631	3	0.65	CAGGTTATGGTTTATTTCATAAGGAAAAAATGATCTTAAATGAAGAAGAAATTACTACAAAAGGTGCAAGTGCTCAAAGTGGTACAAGTGGTACAAGTGGTCCAAGTGGTACAAGTGGTCCAAGTGGTACAAGTGGTCCAAGTGGTCCAAGTGGTACAAGTCCATCATCTCGTTCAAACACTTTACCTCGTTCAAATACTTCATCTGGTGCAAGCCCTCCAGCTGATGCAAGCGATTCAGATGCTAAATCTTACGCTGATTTAAAACACAGAGTACGAAATTACTTGTTCACTATTAAAGAA	302	MG675482
Samp285	Kombewa	2005	Asym	H003	0.0315947	106887	0.52	3	0.5	CAGGTTATAGTTTATTTCAAAAGGAAAAAATGGTATTAAATGAAGAAGAAATTACTACAAAAGGTGCAAGTGCTCAAAGTGGTGCAAGTGCTCAAAGTGGTGCAAGTGCTCAAAGTGGTGCAAGTGCTCAAAGTGGTGCAAGTGCTCAAAGTGGTGCAAGTGCTCAAAGTGGTACAAGTGGTCCAAGTGGTCCAAGTGGTACAAGTCCATCATCTCGTTCAAACACTTTACCTCGTTCAAATACTTCATCTGGTGCAAGCCCTCCAGCTGATGCAAGCGATTCAGATGCTAAATCTTACGCTGATTTAAAACACAGAGTACGAAATTACTTGTTCACTATTAAAGAA	347	MG675480
Samp286	Kombewa	2005	Asym	H031	0.00345863	40357	0.504	3	0.4	CAGGTTATAGTTTATTTCAAAAGGAAAAAATGGTATTAAATGAAGGAACAAGTGGAACAGCTGTTACAACTAGTACACCTGGTTCAAAGGGTTCAGTTGCTTCAGGTGGTTCAGTTGCTTCAGGTGGTTCAGTTGCTTCAGGTGGCTCAGTTGCTTCAGGTGGCTCAGTTGCTTCAGGTGGCTCAGTTGCTTCAGGTGGTTCAGGTAATTCAAGACGTACAAATCCTTCAGATAATTCAAGTGATTCAGATGCTAAATCTTACGCTGATTTAAAACATAGAGTTCAAAATTACTTGTTCACTATTAAAGAA	311	MG675520
Samp287	Kombewa	2005	Asym	H005	0.0263695	130174	0.482	1	1	CAGGTTATAGTTTATTTCAAAAGGAAAAAATGGTATTAAATGAAGAAGAAATTACTACAAAAGGTGCAAGTGCTCAAAGTGGTGCAAGTGCTCAAAGTGGTGCAAGTGCTCAAAGTGGTGCAAGTGCTCAAAGTGGTACAAGTGGTCCAAGTGGTCCAAGTGGTACAAGTCCATCATCTCGTTCAAACACTTTACCTCGTTCAAATACTTCATCTGGTGCAAGCCCTCCAGCTGATGCAAGCGATTCAGATGCTAAATCTTACGCTGATTTAAAACACAGAGTACGAAATTACTTGTTCACTATTAAAGAA	311	MG675458
Samp288	Kombewa	2005	Asym	H074	0.0042375	94374	0.495	2	0.94	CAGGTTATGGTTTATTTCATAAGGAAAAAATGATCTTAAATGAAGAAGAAATTACTACAAAAGGTGCAAGTGCTCAAAGTGGTACAAGTGGTACAAGTGGTACAAGTGGTACAAGTGGTACAAGTGGTACAAGTGGTACAAGTGGTCCAAGTGGTACAAGTGGTACAAGTGGTCCAAGTGGTCCAAGTGGTCCAAGTGGTACAAGTCCATCATCTCGTTCAAACACTTTACCTCGTTCAAATACTTCATCTGGTGCAAGCCCTCCAGCTGATGCAAGCGATTCAGATGCTAAATCTTACGCTGATTTAAAACACAGAGTACGAAATTACTTGTTCACTATTAAAGAA	347	MG675521
Samp289	Kombewa	2005	Asym	H081	0.00369114	82302	0.573	3	0.82	CAGGTTATGGTTTATTTCATAAGGAAAAAATGATCTTAAATGAAGAAGAAATTACTACAAAAGGTGCAAGTGCTCAAAGTGGTACAAGTGGTACAAGTGGTACAAGTGCTCAAAGTGGTACAAGTGCTCAAAGTGGTACAAGTGGTCCAAGTGGTCCAAGTGGTACAAGTCCATCATCTCGTTCAAACACTTTACCTCGTTCAAATACTTCATCTGGTGCAAGCCCTCCAGCTGATGCAAGCGATTCAGATGCTAAATCTTACGCTGATTTAAAACACAGAGTACGAAATTACTTGTTCACTATTAAAGAA	311	MG675522
Samp290	Kombewa	2005	Asym	H047	0.00370501	19681	0.416	2	0.68	CAGGTTATGGTTTATTTCATAAGGAAAAAATGATCTTAAATGAAGAAGAAATTACTACAAAAGGTGCAAGTGCTCAAAGTGGTACAAGTGGTACAAGTGGTACAAGTGCTCAAAGTGGTACAAGTGCTCAAAGTGGTACAAGTGCTCAAAGTGGTACAAGTGCTCAAAGTGGTACAAGTGGTCCAAGTGGTCCAAGTGGTCCAAGTGGTCCAAGTGGTACAAGTCCATCATCTCGTTCAAACACTTTACCTCGTTCAAATACTTCATCTGGTGCAAGCCCTCCAGCTGATGCAAGCGATTCAGATGCTAAATCTTACGCTGATTTAAAACACAGAGTACGAAATTACTTGTTCACTATTAAAGAA	365	MG675523
Samp291	Kombewa	2005	Asym	H011	0.0095153	34412	0.461	1	1	CAGGTTATAGTTTATTTCAAAAGGAAAAAATGGTATTAAATGAAGGAACAAGTGGAACAGCTGTTACAACTAGTACACCTGGTTCAAAGGGTTCAGTTACTTCAGGTGGTTCAGGTGGTTCAGTTGCTTCAGGTGGTTCAGGTGGCTCAGTTGCTTCAGGTGGTTCAGGTGGCTCAGTTGCTTCAGGTGGCTCAGTTGCTTCAGGTGGTTCAGGTAATTCAAGACGTACAAATCCTTCAGATAATTCAAGTGATTCAGATGCTAAATCTTACGCTGATTTAAAACATAGAGTTCAAAATTACTTGTTCACTATTAAAGAA	320	MG675524
Samp292	Kombewa	2005	Asym	H080	0.00372566	48154	0.537	2	0.83	CAGGTTATAGTTTATTTCAAAAGGAAAAAATGGTATTAAATGAAGGAACAAGTGGAACAGCTGTTACAACTAGTACACCTGGTTCAAAGGGTTCAGTTACTTCAGGTGGTTCAGGTGGTTCAGGTGGTTCAGTTGCTTCAGGTGGTTCAGGTGGCTCAGTTGCTTCAGGTGGCTCAGTTGCTTCAGGTGGTTCAGGTAATTCAAGACGTACAAATCCTTCAGATAATTCAAGTGATTCAGATGCTAAATCTTACGCTGATTTAAAACATAGAGTTCAAAATTACTTGTTCACTATTAAAGAA	302	MG675525
Samp293	Kombewa	2005	Asym	H010	0.0243481	77801	0.619	1	1	CAGGTTATAGTTTATTTCAAAAGGAAAAAATGGTATTAAAGGATGGAGCAAATACTCAAGTTGTTGCAAAGCCTGCAGATGCTGTAAGTACTCAAAGTGCTAAAAATCCTCCAGGTGCTACAGTACCTTCAGGTACTGCAAGTACTAAAGATGCTATAAGATCTCCAGGTGCTGCAAATCCTTCAGATGATTCAAGTGATTCAGATGCTAAATCTTACGCTGATTTAAAACATAGAGTTCAAAATTACTTGTTCACTATTAAAGAA	266	MG675470
Samp294	Kombewa	2005	Asym	H003	0.0315947	71446	0.454	3	0.82	CAGGTTATAGTTTATTTCAAAAGGAAAAAATGGTATTAAATGAAGAAGAAATTACTACAAAAGGTGCAAGTGCTCAAAGTGGTGCAAGTGCTCAAAGTGGTGCAAGTGCTCAAAGTGGTGCAAGTGCTCAAAGTGGTGCAAGTGCTCAAAGTGGTGCAAGTGCTCAAAGTGGTACAAGTGGTCCAAGTGGTCCAAGTGGTACAAGTCCATCATCTCGTTCAAACACTTTACCTCGTTCAAATACTTCATCTGGTGCAAGCCCTCCAGCTGATGCAAGCGATTCAGATGCTAAATCTTACGCTGATTTAAAACACAGAGTACGAAATTACTTGTTCACTATTAAAGAA	347	MG675480
Samp295	Kombewa	2005	Asym	H009	0.0189982	122516	0.641	2	0.8	CAGGTTATAGTTTATTTCAAAAGGAAAAAATGGTATTAAAGGATGGAGCAAATACTCAAGTTGTTGCAAAGCCTGCAGATGCTGTAAGTACTCAAAGTGCTAAAAATCCTCCAGGTGCTACAGTACCTTCAGGTACTGCAAGTACTAAAGGTGCTATAAGATCTCCAGATGCTGCAAATCCTTCAGATGATTCAAGTGATTCAGATGCTAAATCTTACGCTGATTTAAAACATAGAGTTCAAAATTACTTGTTCACTATTAAAGAA	266	MG675487
Samp296	Kombewa	2005	Asym	H001	0.0499023	46490	0.494	1	1	CAGGTTATGGTTTATTTCATAAGGAAAAAATGATCTTAAATGAAGAAGAAATTACTACAAAAGGTGCAAGTGCTCAAAGTGGTACAAGTGGTACAAGTGGTCCAAGTGGTACAAGTGGTCCAAGTGGTACAAGTGGTCCAAGTGGTCCAAGTGGTACAAGTCCATCATCTCGTTCAAACACTTTACCTCGTTCAAATACTTCATCTGGTGCAAGCCCTCCAGCTGATGCAAGCGATTCAGATGCTAAATCTTACGCTGATTTAAAACACAGAGTACGAAATTACTTGTTCACTATTAAAGAA	302	MG675482
Samp297	Kombewa	2005	Asym	H000	0.190573	130862	0.644	2	0.96	CAGGTTATAGTTTATTTCAAAAGGAAAAAATGGTATTAAAGGATGGAGCAAATACTCAAGTTGTTGCAAAGCCTGCAGATGCTGTAAGTACTCAAAGTGCTAAAAATCCTCCAGGTGCTACAGTACCTTCAGGTACTGCAAGTACTAAAGGTGCTATAAGATCTCCAGGTGCTGCAAATCCTTCAGATGATTCAAGTGATTCAGATGCTAAATCTTACGCTGATTTAAAACATAGAGTTCAAAATTACTTGTTCACTATTAAAGAA	266	MG675464
Samp298	Kombewa	2005	Asym	H001	0.0499023	69766	0.552	4	0.46	CAGGTTATGGTTTATTTCATAAGGAAAAAATGATCTTAAATGAAGAAGAAATTACTACAAAAGGTGCAAGTGCTCAAAGTGGTACAAGTGGTACAAGTGGTCCAAGTGGTACAAGTGGTCCAAGTGGTACAAGTGGTCCAAGTGGTCCAAGTGGTACAAGTCCATCATCTCGTTCAAACACTTTACCTCGTTCAAATACTTCATCTGGTGCAAGCCCTCCAGCTGATGCAAGCGATTCAGATGCTAAATCTTACGCTGATTTAAAACACAGAGTACGAAATTACTTGTTCACTATTAAAGAA	302	MG675482
Samp299	Kombewa	2005	Asym	H000	0.190573	149218	0.759	1	1	CAGGTTATAGTTTATTTCAAAAGGAAAAAATGGTATTAAAGGATGGAGCAAATACTCAAGTTGTTGCAAAGCCTGCAGATGCTGTAAGTACTCAAAGTGCTAAAAATCCTCCAGGTGCTACAGTACCTTCAGGTACTGCAAGTACTAAAGGTGCTATAAGATCTCCAGGTGCTGCAAATCCTTCAGATGATTCAAGTGATTCAGATGCTAAATCTTACGCTGATTTAAAACATAGAGTTCAAAATTACTTGTTCACTATTAAAGAA	266	MG675464
Samp300	Kombewa	2005	Asym	H101	0.00246822	77057	0.601	4	0.55	CAGGTTATAGTTTATTTCAAAAGGAAAAAATGGTATTAAATGAAGGAACAAGTGGAACAGCTGTTACAACTAGTACACCTGGTTCAGGTGGCTCAGTTGCTTCAGGTGGTTCAGGTGGCTCAGTTGCTTCAGGTGGTTCAGGTGGCTCAGTTGCTTCAGGTGGTTCAGGTAATTCAAGTGATTCAGATGCTAAATCTTACGCTGATTTAAAACACAGAGTACGAAATTACTTGTTAACTATCAAAGAA	248	MG675526
Samp301	Kombewa	2005	Asym	H026	0.00778755	97485	0.461	2	0.92	CAGGTTATAGTTTATTTCAAAAGGAAAAAATGGTATTAAATGAAGGAACAAGTGGAACAGCTGTTACAACTAGTACACCTGGTTCAAAGGGTTCAGTTGCTTCAGGTGGTTCAGGTGGCTCAGTTGCTTCAGGTGGTTCAGGTGGCTCAGTTGCTTCAGGTGGCTCAGTTGCTTCAGGTGGCTCAGTTGCTTCAGGTGGTTCAGGTAATTCAAGACGTACAAATCCTTCAGATAATTCAAGTGATTCAGATGCTAAATCTTACGCTGATTTAAAACACAGAGTACGAAATTACTTGTTAACTATCAAAGAA	311	MG675497
Samp302	Kombewa	2005	Asym	H002	0.0419773	144089	0.517	3	0.65	CAGGTTATGGTTTATTTCATAAGGAAAAAATGGTATTAAAGGATGGAGCAAATACTCAAGTTGTTGCAAAGCCTGCAGATGCTGTAAGTACTCAAAGTGCTAAAAATCCTCCAGGTGCTACAGTACCTTCAGGTACTGCAAGTACTAAAGGTGCTATAAGATCTCCAGGTGCTGCAAATCCTTCAGATGATTCAAGTGATTCAGATGCTAAATCTTACGCTGATTTAAAACATAGAGTTCAAAATTACTTGTTCACTATTAAAGAA	266	MG675476
Samp303	Kombewa	2005	Asym	H097	0.00260939	28152	0.26	2	0.58	CAGGTTATGGTTTATTTCATAAGGAAAAAATGATCTTAAATGAAGAAGAAATTACTACAAAAGGTGCAAGTGCTCAAAGTGGTACAAGTGGTACAAGTGGTACAAGTGCTCAAAGTGGTACAAGTGCTCAAAGTGGTACAAGTGCTCAAAGTGGTACAAGTGGTACAAGTGGTACAAGTGGTACAAGTGGTACAAGTGGTACAAGTGGTACAAGTGGTACAAGTGGTCCAAGTGGTACAAGTCCATCATCTCGTTCAAACACTTTACCTCGTTCAAATACTTCATCTGGTGCAAGCCCTCCAGCTGATGCAAGCGATTCAGATGCTAAATCTTACGCTGATTTAAAACACAGAGTACGAAATTACTTGTTCACTATTAAAGAA	383	MG675527
Samp304	Kombewa	2005	Asym	H001	0.0499023	171904	0.519	1	1	CAGGTTATGGTTTATTTCATAAGGAAAAAATGATCTTAAATGAAGAAGAAATTACTACAAAAGGTGCAAGTGCTCAAAGTGGTACAAGTGGTACAAGTGGTCCAAGTGGTACAAGTGGTCCAAGTGGTACAAGTGGTCCAAGTGGTCCAAGTGGTACAAGTCCATCATCTCGTTCAAACACTTTACCTCGTTCAAATACTTCATCTGGTGCAAGCCCTCCAGCTGATGCAAGCGATTCAGATGCTAAATCTTACGCTGATTTAAAACACAGAGTACGAAATTACTTGTTCACTATTAAAGAA	302	MG675482
Samp305	Iguhu	2005	Asym	H099	0.0025497	62166	0.394	4	0.57	CAGGTTATAGTTTATTTCAAAAGGAAAAAATGGTATTAAATGAAGAAGAAATTACTACAAAAGGTGCAAGTGCTCAAAGTGGTGCAAGTGCTCAAAGTGGTACAAGTGGTACAAGTGGTACAAGTGGTCCAAGTGGTCCAAGTGGTACAAGTCCATCATCTCGTTCAAACACTTTACCTCGTTCAAATACTTCATCTGGTGCAAGCCCTCCAGCTGATGCAAGCGATTCAGATGCTAAATCTTACGCTGATTTAAAACACAGAGTACGAAATTACTTGTTCACTATTAAAGAA	293	MG675528
Samp306	Iguhu	2005	Asym	H003	0.0315947	125914	0.427	2	0.95	CAGGTTATAGTTTATTTCAAAAGGAAAAAATGGTATTAAATGAAGAAGAAATTACTACAAAAGGTGCAAGTGCTCAAAGTGGTGCAAGTGCTCAAAGTGGTGCAAGTGCTCAAAGTGGTGCAAGTGCTCAAAGTGGTGCAAGTGCTCAAAGTGGTGCAAGTGCTCAAAGTGGTACAAGTGGTCCAAGTGGTCCAAGTGGTACAAGTCCATCATCTCGTTCAAACACTTTACCTCGTTCAAATACTTCATCTGGTGCAAGCCCTCCAGCTGATGCAAGCGATTCAGATGCTAAATCTTACGCTGATTTAAAACACAGAGTACGAAATTACTTGTTCACTATTAAAGAA	347	MG675480
Samp307	Iguhu	2005	Asym	H004	0.0223708	93377	0.493	7	0.32	CAGGTTATAGTTTATTTCAAAAGGAAAAAATGGTATTAAATGAAGAAGAAATTACTACAAAAGGTGCAAGTGCTCAAAGTGGTGCAAGTGCTCAAAGTGGTGCAAGTGCTCAAAGTGGTACAAGTGGTCCAAGTGGTCCAAGTGGTACAAGTCCATCATCTCGTTCAAACACTTTACCTCGTTCAAATACTTCATCTGGTGCAAGCCCTCCAGCTGATGCAAGCGATTCAGATGCTAAATCTTACGCTGATTTAAAACACAGAGTACGAAATTACTTGTTCACTATTAAAGAA	293	MG675461
Samp308	Iguhu	2005	Asym	H000	0.190573	159972	0.605	3	0.63	CAGGTTATAGTTTATTTCAAAAGGAAAAAATGGTATTAAAGGATGGAGCAAATACTCAAGTTGTTGCAAAGCCTGCAGATGCTGTAAGTACTCAAAGTGCTAAAAATCCTCCAGGTGCTACAGTACCTTCAGGTACTGCAAGTACTAAAGGTGCTATAAGATCTCCAGGTGCTGCAAATCCTTCAGATGATTCAAGTGATTCAGATGCTAAATCTTACGCTGATTTAAAACATAGAGTTCAAAATTACTTGTTCACTATTAAAGAA	266	MG675464
Samp309	Iguhu	2005	Asym	H000	0.190573	194939	0.557	4	0.7	CAGGTTATAGTTTATTTCAAAAGGAAAAAATGGTATTAAAGGATGGAGCAAATACTCAAGTTGTTGCAAAGCCTGCAGATGCTGTAAGTACTCAAAGTGCTAAAAATCCTCCAGGTGCTACAGTACCTTCAGGTACTGCAAGTACTAAAGGTGCTATAAGATCTCCAGGTGCTGCAAATCCTTCAGATGATTCAAGTGATTCAGATGCTAAATCTTACGCTGATTTAAAACATAGAGTTCAAAATTACTTGTTCACTATTAAAGAA	266	MG675464
Samp310	Iguhu	2005	Asym	H000	0.190573	220522	0.539	1	1	CAGGTTATAGTTTATTTCAAAAGGAAAAAATGGTATTAAAGGATGGAGCAAATACTCAAGTTGTTGCAAAGCCTGCAGATGCTGTAAGTACTCAAAGTGCTAAAAATCCTCCAGGTGCTACAGTACCTTCAGGTACTGCAAGTACTAAAGGTGCTATAAGATCTCCAGGTGCTGCAAATCCTTCAGATGATTCAAGTGATTCAGATGCTAAATCTTACGCTGATTTAAAACATAGAGTTCAAAATTACTTGTTCACTATTAAAGAA	266	MG675464
Samp311	Iguhu	2005	Asym	H114	0.00183669	107506	0.602	5	0.41	CAGGTTATAGTTTATTTCAAAAGGAAAAAATGGTATTAAATGAAGGAACAAGTGGAACAGCTGTTACAACTAGTACACCTGGTTCAGTTGCTTCAGGTGGTTCAGTTGCTTCAGGTGGTTCAGGTGGCTCAGTTGCTTCAGGTGGTTCAGGTGGCTCAGTTGCTTCAGGTGGCTCAGTTGCTTCAGGTGGTTCAGGTAATTCAAGACGTACAAATCCTTCAGATAATTCAAGTGATTCAGATGCTAAATCTTACGCTGATTTAAAACACAGAGTACGAAATTACTTGTTCACTATTAAAGAA	302	MG675529
Samp312	Iguhu	2005	Asym	H086	0.00317997	112105	0.463	3	0.71	CAGGTTATAGTTTATTTCAAAAGGAAAAAATGGTATTAAATGAAGAAGAAATTACTACAAAAGGTGCAAGTGCTCAAAGTGGTGCAGGTGCTCAAAGTGGTGCAAGTGCTCAAAGTGGTGCAAGTGCTCAAAGTGGTGCAAGTGCTCAAAGTGGTACAAGTGGTCCAAGTGGTCCAAGTGGTACAAGTCCATCATCTCGTTCAAACACTTTACCTCGTTCAAATACTTCATCTGGTGCAATCCCTCCAGCTGATGCAAGCGATTCAGATGCTAAATCTTACGCTGATTTAAAACACAGAGTACGAAATTACTTGTTCACTATTAAAGAA	329	MG675530
Samp313	Iguhu	2005	Asym	H000	0.190573	196119	0.549	1	1	CAGGTTATAGTTTATTTCAAAAGGAAAAAATGGTATTAAAGGATGGAGCAAATACTCAAGTTGTTGCAAAGCCTGCAGATGCTGTAAGTACTCAAAGTGCTAAAAATCCTCCAGGTGCTACAGTACCTTCAGGTACTGCAAGTACTAAAGGTGCTATAAGATCTCCAGGTGCTGCAAATCCTTCAGATGATTCAAGTGATTCAGATGCTAAATCTTACGCTGATTTAAAACATAGAGTTCAAAATTACTTGTTCACTATTAAAGAA	266	MG675464
Samp314	Iguhu	2005	Asym	H088	0.00306335	60068	0.423	4	0.68	CAGGTTATGGTTTATTTCATAAGGAAAAAATGATCTTAAATGAAGAAGAAATTACTACAAAAGGTGCAAGTGCTCAAAGTGGTACAAGTGGTACAAGTGGTCCAAGTGGTACAAGTGGTCCAAGTGGTACAAGTGGTCCAAGTGGTACAAGTCCATCATCTCGTTCAAACACTTTACCTCGTTCAAATACTTCATCTGGTGCAAGCCCTCCAGCTGATGCAAGCGATTCAGATGCTAAATCTTACGCTGATTTAAAACACAGAGTACGAAATTACTTGTTCACTATTAAAGAA	293	MG675531
Samp315	Iguhu	2005	Asym	H001	0.0499023	103742	0.481	1	1	CAGGTTATGGTTTATTTCATAAGGAAAAAATGATCTTAAATGAAGAAGAAATTACTACAAAAGGTGCAAGTGCTCAAAGTGGTACAAGTGGTACAAGTGGTCCAAGTGGTACAAGTGGTCCAAGTGGTACAAGTGGTCCAAGTGGTCCAAGTGGTACAAGTCCATCATCTCGTTCAAACACTTTACCTCGTTCAAATACTTCATCTGGTGCAAGCCCTCCAGCTGATGCAAGCGATTCAGATGCTAAATCTTACGCTGATTTAAAACACAGAGTACGAAATTACTTGTTCACTATTAAAGAA	302	MG675482
Samp317	Iguhu	2005	Asym	H000	0.190573	143322	0.527	2	0.88	CAGGTTATAGTTTATTTCAAAAGGAAAAAATGGTATTAAAGGATGGAGCAAATACTCAAGTTGTTGCAAAGCCTGCAGATGCTGTAAGTACTCAAAGTGCTAAAAATCCTCCAGGTGCTACAGTACCTTCAGGTACTGCAAGTACTAAAGGTGCTATAAGATCTCCAGGTGCTGCAAATCCTTCAGATGATTCAAGTGATTCAGATGCTAAATCTTACGCTGATTTAAAACATAGAGTTCAAAATTACTTGTTCACTATTAAAGAA	266	MG675464
Samp318	Iguhu	2005	Asym	H000	0.190573	245441	0.591	4	0.59	CAGGTTATAGTTTATTTCAAAAGGAAAAAATGGTATTAAAGGATGGAGCAAATACTCAAGTTGTTGCAAAGCCTGCAGATGCTGTAAGTACTCAAAGTGCTAAAAATCCTCCAGGTGCTACAGTACCTTCAGGTACTGCAAGTACTAAAGGTGCTATAAGATCTCCAGGTGCTGCAAATCCTTCAGATGATTCAAGTGATTCAGATGCTAAATCTTACGCTGATTTAAAACATAGAGTTCAAAATTACTTGTTCACTATTAAAGAA	266	MG675464
Samp319	Iguhu	2005	Asym	H023	0.0103662	152579	0.642	5	0.44	CAGGTTATAGTTTATTTCAAAAGGAAAAAATGGTATTAAATGAAGGAACAAGTGGAACAGCTGTTACAACTAGTACACCTGGTTCAAAGGGTTCAGTTACTTCAGGTGGTTCAGGTGGTTCAGTTGCTTCAGGTGGTTCAGGTGGCTCAGTTGCTTCAGGTGGCTCAGTTGCTTCAGGTGGTTCAGGTAATTCAAGACGTACAAATCCTTCAGATAATTCAAGTGATTCAGATGCTAAATCTTACGCTGATTTAAAACATAGAGTTCAAAATTACTTGTTCACTATTAAAGAA	293	MG675513
Samp320	Iguhu	2005	Asym	H003	0.0315947	51966	0.425	3	0.73	CAGGTTATAGTTTATTTCAAAAGGAAAAAATGGTATTAAATGAAGAAGAAATTACTACAAAAGGTGCAAGTGCTCAAAGTGGTGCAAGTGCTCAAAGTGGTGCAAGTGCTCAAAGTGGTGCAAGTGCTCAAAGTGGTGCAAGTGCTCAAAGTGGTGCAAGTGCTCAAAGTGGTACAAGTGGTCCAAGTGGTCCAAGTGGTACAAGTCCATCATCTCGTTCAAACACTTTACCTCGTTCAAATACTTCATCTGGTGCAAGCCCTCCAGCTGATGCAAGCGATTCAGATGCTAAATCTTACGCTGATTTAAAACACAGAGTACGAAATTACTTGTTCACTATTAAAGAA	347	MG675480
Samp321	Iguhu	2005	Asym	H079	0.00389781	34079	0.356	2	0.87	CAGGTTATGGTTTATTTCATAAGGAAAAAATGATCTTAAATGAAGAAGAAATTACTACAAAAGGTGCAAGTGCTCAAAGTGGTACAAGTGGTACAAGTGGTACAAGTGGTACAAGTGGTACAAGTGCTCAAAGTGGTACAAGTGGTACAAGTGGTACAAGTGGTACAAGTGGTACAAGTGGTACAAGTGGTACAAGTGGTACAAGTGGTACAAGTGGTCCAAGTGGTACAAGTCCATCATCTCGTTCAAACACTTTACCTCGTTCAAATACTTCATCTGGTGCAAGCCCTCCAGCTGATGCAAGCGATTCAGATGCTAAATCTTACGCTGATTTAAAACACAGAGTACGAAATTACTTGTTCACTATTAAAGAA	374	MG675532
Samp322	Iguhu	2005	Asym	H016	0.00702912	171090	0.573	3	0.61	CAGGTTATAGTTTATTTCAAAAGGAAAAAATGGTATTAAATGAAGAAGAAATTACTACAAAAGGTGCAAGTGCTCAAAGTGGTGCAAGTGCTCAAAGTGGTACAAGTGCTCAAAGTGGTACAAGTGCTCAAAGTGGTACAAGTGGTACAAGTGGTACAAGTGGTCCAAGTGGTACAAGTCCATCATCTCGTTCAAACACTTTACCTCGTTCAAATACTTCATCTGGTGCAAGCCCTCCAGCTGATGCAAGCGATTCAGATGCTAAATCTTACGCTGATTTAAAACACAGAGTACGAAATTACTTGTTCACTATTAAAGAA	320	MG675533
Samp323	Iguhu	2005	Asym	H070	0.0045045	157769	0.517	1	1	CAGGTTATAGTTTATTTCAAAAGGAAAAAATGGTATTAAATGAAGGAACAAGTGGAACAGCTGTTACAACTAGTACACCTGGTTCAAAGGGTTCAGTTACTTCAGGTGGTTCAGGTGGTTCAGGTGGTTCAGGTGCTACAGTACCTTCAGGTACTGCAAGTACTAAAGGTGCTATAAGATCTCCAGGTGCTGCAAATCCTTCAGATGATTCAAGTGATTCAGATGCTAAATCTTACGCTGATTTAAAACATAGAGTTCAAAATTACTTGTTCACTATTAAAGAA	284	MG675534
Samp324	Iguhu	2005	Asym	H024	0.00921756	130439	0.452	1	1	CAGGTTATGGTTTATTTCATAAGGAAAAAATGATCTTAAATGAAGAAGAAATTACTACAAAAGGTGCAAGTGCTCAAAGTGGTACAAGTGGTACAAGTGGTACAAGTGGTACAAGTGGTACAAGTGGTACAAGTGGTACAAGTGGTACAAGTGGTCCAAGTGGTCCAAGTGGTACAAGTCCATCATCTCGTTCAAACACTTTACCTCGTTCAAATACTTCATCTGGTGCAAGCCCTCCAGCTGATGCAAGCGATTCAGATGCTAAATCTTACGCTGATTTAAAACACAGAGTACGAAATTACTTGTTCACTATTAAAGAA	320	MG675471
Samp325	Iguhu	2005	Asym	H001	0.0499023	69045	0.492	1	1	CAGGTTATGGTTTATTTCATAAGGAAAAAATGATCTTAAATGAAGAAGAAATTACTACAAAAGGTGCAAGTGCTCAAAGTGGTACAAGTGGTACAAGTGGTCCAAGTGGTACAAGTGGTCCAAGTGGTACAAGTGGTCCAAGTGGTCCAAGTGGTACAAGTCCATCATCTCGTTCAAACACTTTACCTCGTTCAAATACTTCATCTGGTGCAAGCCCTCCAGCTGATGCAAGCGATTCAGATGCTAAATCTTACGCTGATTTAAAACACAGAGTACGAAATTACTTGTTCACTATTAAAGAA	302	MG675482
Samp326	Iguhu	2005	Asym	H017	0.0110783	77361	0.595	3	0.82	CAGGTTATAGTTTATTTCAAAAGGAAAAAATGGTATTAAATGAAGGAACAAGTGGAACAGCTGTTACAACTAGTACACCTGGTTCAAAGGGTTCAGTTACTTCAGGTGGTTCAGGTGGTTCAGGTGGTTCAGGTGCTACAGTACCTTCAGGTACTGCAAGTACTAAAGGTGCTATAAGATCTCCAGATGCTGCAAATCCTTCAGATAATTCAAGTGATTCAGATGCTAAATCTTACGCTGATTTAAAACATAGAGTTCAAAATTACTTGTTCACTATTAAAGAA	284	MG675516
Samp327	Iguhu	2005	Asym	H037	0.00666482	20545	0.507	2	0.79	CAGGTTATGGTTTATTTCATAAGGAAAAAATGATCTTAAATGAAGAAGAAATTACTACAAAAGGTGCAAGTGCTCAAAGTGGTACAAGTGGTACAAGTGGTACAAGTGCTCAAAGTGGTACAAGTGCTCAAAGTGGTACAAGTGCTCAAAGTGGTACAAGTGGTACAAGTGGTACAAGTGGTCCAAGTGGTCCAAGTGGTACAAGTCCATCATCTCGTTCAAACACTTTACCTCGTTCAAATACTTCATCTGGTGCAAGCCCTCCAGCTGATGCAAGCGATTCAGATGCTAAATCTTACGCTGATTTAAAACACAGAGTACGAAATTACTTGTTCACTATTAAAGAA	347	MG675494
Samp328	Iguhu	2005	Asym	H117	0.00163514	121584	0.593	4	0.36	CAGGTTATGGTTTATTTCATAAGGAAAAAATGGTATTAAAGGATGGAGCAAATACTCAAGTTGTTGCAAAGCCTGCAGATGCTGTAAGTACTCAAAGTGCTAAAAATCCTCCAGGTGCTACAGTACCTTCAGGTACTGCAAGTACTAAAGGTGCTATAAGATCTCCAGGTGCTGCAAATCCTTCAGATGATTCAAGTGATTCAGATGCTAAATCTTACGCTGATTTAAAACACAGAGTACGAAATTACTTGTTCACTATTAAAGAA	266	MG675535
Samp329	Iguhu	2005	Asym	H106	0.00206307	57122	0.517	4	0.46	CAGGTTATGGTTTATTTCATAAGGAAAAAATGATCTTAAATGAAGAAGAAATTACTACAAAAGGTGCAAGTGCTCAAAGTGGTGCAAGTGCTCAAAGTGGTGCAAGTGCTCAAAGTGGTGCAAGTGCTCAAAGTGGTGCAAGTGCTCAAAGTGGTACAAGTGGTCCAAGTGGTCCAAGTGGTCCAAGTGGTACAAGTCCATCATCTCGTTCAAACACTTTACCTCGTTCAAATACTTCATCTGGTGCAAGCCCTCCAGCTGATGCAAGCGATTCAGATGCTAAATCTTACGCTGATTTAAAACACAGAGTACGAAATTACTTGTTCACTATTAAAGAA	338	MG675536
Samp330	Iguhu	2005	Asym	H006	0.0232756	58267	0.377	3	0.38	CAGGTTATAGTTTATTTCAAAAGGAAAAAATGGTATTAAATGAAGAAGAAATTACTACAAAAGGTGCAAGTGCTCAAAGTGGTGCAAGTGCTCAAAGTGGTACAAGTGCTCAAAGTGGTACAAGTGCTCAAAGTGGTACAAGTGGTACAAGTGGTCCAAGTGGTACAAGTCCATCATCTCGTTCAAACACTTTACCTCGTTCAAATACTTCATCTGGTGCAAGCCCTCCAGCTGATGCAAGCGATTCAGATGCTAAATCTTACGCTGATTTAAAACACAGAGTACGAAATTACTTGTTCACTATTAAAGAA	311	MG675462
Samp331	Iguhu	2005	Asym	H028	0.00661152	52239	0.416	4	0.55	CAGGTTATGGTTTATTTCATAAGGAAAAAATGATCTTAAATGAAGAAGAAATTACTACAAAAGGTGCAAGTGCTCAAAGTGGTACAAGTGGTACAAGTGGTCCAAGTGGTACAAGTGGTCCAAGTGGTACAAGTGGTCCAAGTGGTACAAGTGGTCCAAGTGGTCCAAGTGGTACAAGTCCATCATCTCGTTCAAACACTTTACCTCGTTCAAATACTTCATCTGGTGCAAGCCCTCCAGCTGATGCAAGCGATTCAGATGCTAAATCTTACGCTGATTTAAAACACAGAGTACGAAATTACTTGTTCACTATTAAAGAA	320	MG675481
Samp332	Iguhu	2005	Asym	H000	0.190573	107962	0.567	6	0.63	CAGGTTATAGTTTATTTCAAAAGGAAAAAATGGTATTAAAGGATGGAGCAAATACTCAAGTTGTTGCAAAGCCTGCAGATGCTGTAAGTACTCAAAGTGCTAAAAATCCTCCAGGTGCTACAGTACCTTCAGGTACTGCAAGTACTAAAGGTGCTATAAGATCTCCAGGTGCTGCAAATCCTTCAGATGATTCAAGTGATTCAGATGCTAAATCTTACGCTGATTTAAAACATAGAGTTCAAAATTACTTGTTCACTATTAAAGAA	266	MG675464
Samp333	Iguhu	2005	Asym	H084	0.00352065	75837	0.378	3	0.78	CAGGTTATGGTTTATTTCATAAGGAAAAAATGATCTTAAATGAAGAAGAAATTACTACAAAAGGTGCAAGTGCTCAAAGTGGTACAAGTGGTACAAGTGGTACAAGTGGTACAAGTGCTCAAAGTGGTACAAGTGGTACAAGTGGTACAAGTGGTCCAAGTGGTCCAAGTGGTCCAAGTGGTACAAGTCCATCATCTCGTTCAAACACTTTACCTCGTTCAAATACTTCATCTGGTGCAAGCCCTCCAGCTGATGCAAGCCCTCCAGCTGATGCAAGCGATTCAGATGCTAAATCTTACGCTGATTTAAAACACAGAGTACGAAATTACTTGTTCACTATTAAAGAA	347	MG675537
Samp334	Kombewa	2015	Asym	H039	0.00510274	115409	0.559	2	0.86	CAGGTTATAGTTTATTTCAAAAGGAAAAAATGGTATTAAAGGATGGAGCAAATACTCAAGTTGTTGCAAAGCCTGCAGATGCTGTAAGTACTCAAAGTGCTAAAAATCCTCCAGGTGCTACAGTACCTTCAGGTACTGCAAGTACTAAAGGTGATATAAGATCTCCAGGTGCTGCAAATCCTTCAGATGATTCAAGTGATTCAGATGCTAAATCTTACGCTGATTTAAAACACAGAGTACGAAATTACTTGTTCACTATTAAAGAA	266	MG675538
Samp335	Kombewa	2015	Asym	H030	0.00360515	67042	0.518	5	0.32	CAGGTTATGGTTTATTTCATAAGGAAAAAATGATCTTAAATGAAGAAGAAATTACTACAAAAGGTGCAAGTGCTCAAAGTGGTACAAGTGGTACAAGTGGTACAAGTGCTCAAAGTGGTACAAGTGGTACAAGTGGTACAAGTGGTACAAGTGGTACAAGTGGTCCAAGTGGTACAAGTCCATCATCTCGTTCAAACACTTTACCTCGTTCAAATACTTCATCTGGTGCAAGCCCTCCAGCTGATGCAAGCGATTCAGATGCTAAATCTTACGCTGATTTAAAACACAGAGTACGAAATTACTTGTTCACTATTAAAGAA	320	MG675539
Samp336	Kombewa	2015	Asym	H000	0.190573	160643	0.566	6	0.4	CAGGTTATAGTTTATTTCAAAAGGAAAAAATGGTATTAAAGGATGGAGCAAATACTCAAGTTGTTGCAAAGCCTGCAGATGCTGTAAGTACTCAAAGTGCTAAAAATCCTCCAGGTGCTACAGTACCTTCAGGTACTGCAAGTACTAAAGGTGCTATAAGATCTCCAGGTGCTGCAAATCCTTCAGATGATTCAAGTGATTCAGATGCTAAATCTTACGCTGATTTAAAACATAGAGTTCAAAATTACTTGTTCACTATTAAAGAA	266	MG675464
Samp337	Kombewa	2015	Asym	H020	0.00807404	150041	0.473	1	1	CAGGTTATAGTTTATTTCAAAAGGAAAAAATGGTATTAAATGAAGAAGAAATTACTACAAAAGGTGCAAGTGCTCAAAGTGGTGCAAGTGCTCAAAGTGGTACAAGTGCTCAAAGTGGTACAAGTGCTCAAAGTGGTACAAGTGGTACAAGTGGTACAAGTGGTCCAAGTGGTCCAAGTGGTACAAGTCCATCATCTCGTTCAAACACTTTACCTCGTTCAAATACTTCATCTGGTGCAAGCCCTCCAGCTGATGCAAGCGATTCAGATGCTAAATCTTACGCTGATTTAAAACACAGAGTACGAAATTACTTGTTCACTATTAAAGAA	329	MG675540
Samp338	Kombewa	2015	Asym	H092	0.0029391	33975	0.342	4	0.65	CAGGTTATGGTTTATTTCATAAGGAAAAAATGATCTTAAATGAAGAAGAAATTACTACAAAAGGTGCAAGTGCTCAAAGTGGTACAAGTGGTACAAGTGGTACAAGTGGTACAAGTGGTACAAGTGGTACAAGTGGTACAAGTGGTACAAGTGGTACAAGTGGTACAAGTGGTACAAGTGGTACAAGTCCATCATCTCGTTCAAACACTTTACCTCGTTCAAATACTTCATCTGGTGCAAGCCCTCCAGCTGATGCAAGCGATTCAGATGCTAAATCTTACGCTGATTTAAAACACAGAGTACGAAATTACTTGTTCACTATTAAAGAA	329	MG675541
Samp339	Kombewa	2015	Asym	H090	0.00303643	111349	0.494	2	0.67	CAGGTTATGGTTTATTTCATAAGGAAAAAATGATCTTAAATGAAGAAGAAATTACTACAAAAGGTGCAAGTGCTCAAAGTGGTACAAGTGGTACAAGTGGTACAAGTGGTCCAAGTGGTCCAAGTGGTCCAAGTGGTCCAAGTGGTCCAAGTGGTCCAAGTCCATCATCTCGTTCAAACACTTTACCTCGTTCAAATACTTCATCTGGTGCAAGCCCTCCAGCTGATGCAAGCGATTCAGATGCTAAATCTTACGCTGATTTAAAACACAGAGTACGAAATTACTTGTTCACTATTAAAGAA	302	MG675542
Samp340	Kombewa	2015	Asym	H000	0.190573	176931	0.628	4	0.69	CAGGTTATAGTTTATTTCAAAAGGAAAAAATGGTATTAAAGGATGGAGCAAATACTCAAGTTGTTGCAAAGCCTGCAGATGCTGTAAGTACTCAAAGTGCTAAAAATCCTCCAGGTGCTACAGTACCTTCAGGTACTGCAAGTACTAAAGGTGCTATAAGATCTCCAGGTGCTGCAAATCCTTCAGATGATTCAAGTGATTCAGATGCTAAATCTTACGCTGATTTAAAACATAGAGTTCAAAATTACTTGTTCACTATTAAAGAA	266	MG675464
Samp341	Kombewa	2015	Asym	H102	0.00240963	44721	0.405	3	0.53	CAGGTTATAGTTTATTTCAAAAGGAAAAAATGGTATTAAATGAAGAAGAAATTACTACAAAAGGTGCAAGTGCTCAAAGTGGTGCAAGTGCTCAAAGTGGTACAAGTGCTCAAAGTGGTACAAGTGGTCCAAGTGGTACAAGTGGTCCAAGTGGTACAAGTGGTCCAAGTGGTACAAGTGGTCCAAGTGGTCCAAGTGGTACAAGTCCATCATCTCGTTCAAACACTTTACCTCGTTCAAATACTTCATCTGGTGCAAGCCCTCCAGCTGATGCAAGCGATTCAGATGCTAAATCTTACGCTGATTTAAAACACAGAGTACGAAATTACTTGTTCACTATTAAAGAA	347	MG675543
Samp342	Kombewa	2015	Asym	H109	0.00200077	4478	0.355	4	0.44	CAGGTTATGGTTTATTTCATAAGGAAAAAATGATCTTAAATGAAGAAGAAATTACTACAAAAGGTGCAAGTGCTCAAAGTGGTACAAGTGGTACAAGTGGTACAAGTGGTACAAGTGGTACAAGTGGTACAAGTGGTACAAGTGGTCCAAGTGGTCCAAGTGGTCCAAGTGGTACAAGTCCATCATCTCGTTCAAACACTTTACCTCGTTCAAATACTTCATCTGGTGCAAGCCCTCCAGCTGATGCAAGCCCTCCAGCTGATGCAAGCCCTCCAGCTGATGCAAGCCCTCCAGCTGATGCAAGCCCTCCAGCTGATGCAAGCCCTCCAGCTGATGCAAGCGATTCAGATGCTAAATCTTACGCTGATTTAAAACACAGAGTACGAAATTACTTGTTCA…	410	MG675544
Samp343	Kombewa	2015	Asym	H000	0.190573	161223	0.657	2	0.96	CAGGTTATAGTTTATTTCAAAAGGAAAAAATGGTATTAAAGGATGGAGCAAATACTCAAGTTGTTGCAAAGCCTGCAGATGCTGTAAGTACTCAAAGTGCTAAAAATCCTCCAGGTGCTACAGTACCTTCAGGTACTGCAAGTACTAAAGGTGCTATAAGATCTCCAGGTGCTGCAAATCCTTCAGATGATTCAAGTGATTCAGATGCTAAATCTTACGCTGATTTAAAACATAGAGTTCAAAATTACTTGTTCACTATTAAAGAA	266	MG675464
Samp344	Kombewa	2015	Asym	H000	0.190573	139520	0.589	2	0.69	CAGGTTATAGTTTATTTCAAAAGGAAAAAATGGTATTAAAGGATGGAGCAAATACTCAAGTTGTTGCAAAGCCTGCAGATGCTGTAAGTACTCAAAGTGCTAAAAATCCTCCAGGTGCTACAGTACCTTCAGGTACTGCAAGTACTAAAGGTGCTATAAGATCTCCAGGTGCTGCAAATCCTTCAGATGATTCAAGTGATTCAGATGCTAAATCTTACGCTGATTTAAAACATAGAGTTCAAAATTACTTGTTCACTATTAAAGAA	266	MG675464
Samp345	Kombewa	2015	Asym	H000	0.190573	176332	0.552	4	0.46	CAGGTTATAGTTTATTTCAAAAGGAAAAAATGGTATTAAAGGATGGAGCAAATACTCAAGTTGTTGCAAAGCCTGCAGATGCTGTAAGTACTCAAAGTGCTAAAAATCCTCCAGGTGCTACAGTACCTTCAGGTACTGCAAGTACTAAAGGTGCTATAAGATCTCCAGGTGCTGCAAATCCTTCAGATGATTCAAGTGATTCAGATGCTAAATCTTACGCTGATTTAAAACATAGAGTTCAAAATTACTTGTTCACTATTAAAGAA	266	MG675464
Samp346	Kombewa	2015	Asym	H014	0.0105355	128810	0.563	4	0.68	CAGGTTATAGTTTATTTCAAAAGGAAAAAATGGTATTAAATGAAGGAACAAGTGGAACAGCTGTTACAACTAGTACACCTGGTTCAAAGGGTTCAGTTACTTCAGGTGGTTCAGGTGGTTCAGGTGGTTCAGGTGGTTCAGGTGCTACAGTACCTTCAGGTACTGCAAGTACTAAAGGTGCTATAAGATCTCCAGATGCTGCAAATCCTTCAGATAATTCAAGTGATTCAGATGCTAAATCTTACGCTGATTTAAAACATAGAGTTCAAAATTACTTGTTCACTATTAAAGAA	293	MG675545
Samp347	Kombewa	2015	Asym	H017	0.0110783	117867	0.529	4	0.65	CAGGTTATAGTTTATTTCAAAAGGAAAAAATGGTATTAAATGAAGGAACAAGTGGAACAGCTGTTACAACTAGTACACCTGGTTCAAAGGGTTCAGTTACTTCAGGTGGTTCAGGTGGTTCAGGTGGTTCAGGTGCTACAGTACCTTCAGGTACTGCAAGTACTAAAGGTGCTATAAGATCTCCAGATGCTGCAAATCCTTCAGATAATTCAAGTGATTCAGATGCTAAATCTTACGCTGATTTAAAACATAGAGTTCAAAATTACTTGTTCACTATTAAAGAA	284	MG675516
Samp348	Kombewa	2015	Asym	H014	0.0105355	146736	0.523	2	0.82	CAGGTTATAGTTTATTTCAAAAGGAAAAAATGGTATTAAATGAAGGAACAAGTGGAACAGCTGTTACAACTAGTACACCTGGTTCAAAGGGTTCAGTTACTTCAGGTGGTTCAGGTGGTTCAGGTGGTTCAGGTGGTTCAGGTGCTACAGTACCTTCAGGTACTGCAAGTACTAAAGGTGCTATAAGATCTCCAGATGCTGCAAATCCTTCAGATAATTCAAGTGATTCAGATGCTAAATCTTACGCTGATTTAAAACATAGAGTTCAAAATTACTTGTTCACTATTAAAGAA	293	MG675545
Samp349	Kombewa	2015	Asym	H000	0.190573	206958	0.571	1	1	CAGGTTATAGTTTATTTCAAAAGGAAAAAATGGTATTAAAGGATGGAGCAAATACTCAAGTTGTTGCAAAGCCTGCAGATGCTGTAAGTACTCAAAGTGCTAAAAATCCTCCAGGTGCTACAGTACCTTCAGGTACTGCAAGTACTAAAGGTGCTATAAGATCTCCAGGTGCTGCAAATCCTTCAGATGATTCAAGTGATTCAGATGCTAAATCTTACGCTGATTTAAAACATAGAGTTCAAAATTACTTGTTCACTATTAAAGAA	266	MG675464
Samp350	Kombewa	2015	Asym	H000	0.190573	82622	0.506	5	0.51	CAGGTTATAGTTTATTTCAAAAGGAAAAAATGGTATTAAAGGATGGAGCAAATACTCAAGTTGTTGCAAAGCCTGCAGATGCTGTAAGTACTCAAAGTGCTAAAAATCCTCCAGGTGCTACAGTACCTTCAGGTACTGCAAGTACTAAAGGTGCTATAAGATCTCCAGGTGCTGCAAATCCTTCAGATGATTCAAGTGATTCAGATGCTAAATCTTACGCTGATTTAAAACATAGAGTTCAAAATTACTTGTTCACTATTAAAGAA	266	MG675464
Samp351	Kombewa	2015	Asym	H103	0.00236157	71124	0.42	3	0.52	CAGGTTATGGTTTATTTCATAAGGAAAAAATGATCTTAAATGAAGAAGAAATTACTACAAAAGGTGCAAGTGCTCAAAGTGGTACAAGTGGTACAAGTGGTACAAGTGGTACAAGTGGTACAAGTGGTACAAGTGGTACAAGTGGTACAAGTGGTACAAGTGGTCCAAGTGGTCCAAGTGGTCCAAGTGGTCCAAGTGGTACAAGTCCATCATCTCGTTCAAACACTTTACCTCGTTCAAATACTTCATCTGGTGCAAGCCCTCCAGCTGATGCAAGCGATTCAGATGCTAAATCTTACGCTGATTTAAAACACAGAGTACGAAATTACTTGTTCACTATTAAAGAA	347	MG675546
Samp352	Kombewa	2015	Asym	H004	0.0223708	6727	0.587	4	0.39	CAGGTTATAGTTTATTTCAAAAGGAAAAAATGGTATTAAATGAAGAAGAAATTACTACAAAAGGTGCAAGTGCTCAAAGTGGTGCAAGTGCTCAAAGTGGTGCAAGTGCTCAAAGTGGTACAAGTGGTCCAAGTGGTCCAAGTGGTACAAGTCCATCATCTCGTTCAAACACTTTACCTCGTTCAAATACTTCATCTGGTGCAAGCCCTCCAGCTGATGCAAGCGATTCAGATGCTAAATCTTACGCTGATTTAAAACACAGAGTACGAAATTACTTGTTCACTATTAAAGAA	293	MG675461
Samp353	Kombewa	2015	Asym	H000	0.190573	135984	0.612	1	1	CAGGTTATAGTTTATTTCAAAAGGAAAAAATGGTATTAAAGGATGGAGCAAATACTCAAGTTGTTGCAAAGCCTGCAGATGCTGTAAGTACTCAAAGTGCTAAAAATCCTCCAGGTGCTACAGTACCTTCAGGTACTGCAAGTACTAAAGGTGCTATAAGATCTCCAGGTGCTGCAAATCCTTCAGATGATTCAAGTGATTCAGATGCTAAATCTTACGCTGATTTAAAACATAGAGTTCAAAATTACTTGTTCACTATTAAAGAA	266	MG675464
Samp354	Kombewa	2015	Asym	H000	0.190573	193634	0.688	2	0.85	CAGGTTATAGTTTATTTCAAAAGGAAAAAATGGTATTAAAGGATGGAGCAAATACTCAAGTTGTTGCAAAGCCTGCAGATGCTGTAAGTACTCAAAGTGCTAAAAATCCTCCAGGTGCTACAGTACCTTCAGGTACTGCAAGTACTAAAGGTGCTATAAGATCTCCAGGTGCTGCAAATCCTTCAGATGATTCAAGTGATTCAGATGCTAAATCTTACGCTGATTTAAAACATAGAGTTCAAAATTACTTGTTCACTATTAAAGAA	266	MG675464
Samp355	Kombewa	2015	Asym	H002	0.0419773	163189	0.584	4	0.73	CAGGTTATGGTTTATTTCATAAGGAAAAAATGGTATTAAAGGATGGAGCAAATACTCAAGTTGTTGCAAAGCCTGCAGATGCTGTAAGTACTCAAAGTGCTAAAAATCCTCCAGGTGCTACAGTACCTTCAGGTACTGCAAGTACTAAAGGTGCTATAAGATCTCCAGGTGCTGCAAATCCTTCAGATGATTCAAGTGATTCAGATGCTAAATCTTACGCTGATTTAAAACATAGAGTTCAAAATTACTTGTTCACTATTAAAGAA	266	MG675476
Samp356	Kombewa	2015	Asym	H035	0.00900901	57483	0.514	1	1	CAGGTTATAGTTTATTTCAAAAGGAAAAAATGGTATTAAATGAAGAAGAAATTACTACAAAAGGTGCAAGTGCTCAAAGTGGTGCAAGTGCTCAAAGTGGTACAAGTGGTCCAAGTGGTCCAAGTGGTCCAAGTGGTCCAAGTGGTCCAAGTGGTACAAGTCCATCATCTCGTTCAAACACTTTACCTCGTTCAAATACTTCATCTGGTGCAAGCCCTCCAGCTGATGCAAGCGATTCAGATGCTAAATCTTACGCTGATTTAAAACACAGAGTACGAAATTACTTGTTCACTATTAAAGAA	302	MG675490
Samp357	Kombewa	2015	Asym	H002	0.0419773	205869	0.685	5	0.52	CAGGTTATGGTTTATTTCATAAGGAAAAAATGGTATTAAAGGATGGAGCAAATACTCAAGTTGTTGCAAAGCCTGCAGATGCTGTAAGTACTCAAAGTGCTAAAAATCCTCCAGGTGCTACAGTACCTTCAGGTACTGCAAGTACTAAAGGTGCTATAAGATCTCCAGGTGCTGCAAATCCTTCAGATGATTCAAGTGATTCAGATGCTAAATCTTACGCTGATTTAAAACATAGAGTTCAAAATTACTTGTTCACTATTAAAGAA	266	MG675476
Samp358	Kombewa	2015	Asym	H021	0.00667044	125435	0.55	3	0.93	CAGGTTATGGTTTATTTCATAAGGAAAAAATGATCTTAAATGAAGAAGAAATTACTACAAAAGGTGCAAGTGCTCAAAGTGGTACAAGTGGTACAAGTGGTACAAGTGGTACAAGTGGTCCAAGTGGTACAAGTCCATCATCTCGTTCAAACACTTTACCTCGTTCAAATACTTCATCTGGTGCAAGCCCTCCAGCTGATGCAAGCGATTCAGATGCTAAATCTTACGCTGATTTAAAACACAGAGTACGAAATTACTTGTTCACTATTAAAGAA	275	MG675547
Samp359	Kombewa	2015	Asym	H120	0.00155811	141064	0.664	4	0.35	CAGGTTATGGTTTATTTCATAAGGAAAAAATGGTATTAAAGGATGGAGCAAATACTCAAGTTGTTGCAAAGCCTGCAGATGCTGTAAGTACTCAAAGTGCTAAAAATCCTCCAGGTGCTACAGTACCTTCAGGTACTGCAAGTACTAAAGGTGCTATAAGATCTCCAGGTGCTGCAAATCCTTCAGATGATTCAAGTGATTCAGATGCTAAATCTTACGCTGATTTAAAACACAGAGTTCAAAATTACTTGTTCACTATTAAAGAA	266	MG675548
Samp360	Kombewa	2015	Asym	H004	0.0223708	157804	0.507	3	0.87	CAGGTTATAGTTTATTTCAAAAGGAAAAAATGGTATTAAATGAAGAAGAAATTACTACAAAAGGTGCAAGTGCTCAAAGTGGTGCAAGTGCTCAAAGTGGTGCAAGTGCTCAAAGTGGTACAAGTGGTCCAAGTGGTCCAAGTGGTACAAGTCCATCATCTCGTTCAAACACTTTACCTCGTTCAAATACTTCATCTGGTGCAAGCCCTCCAGCTGATGCAAGCGATTCAGATGCTAAATCTTACGCTGATTTAAAACACAGAGTACGAAATTACTTGTTCACTATTAAAGAA	293	MG675461
Samp361	Kombewa	2015	Asym	H000	0.190573	178620	0.598	1	1	CAGGTTATAGTTTATTTCAAAAGGAAAAAATGGTATTAAAGGATGGAGCAAATACTCAAGTTGTTGCAAAGCCTGCAGATGCTGTAAGTACTCAAAGTGCTAAAAATCCTCCAGGTGCTACAGTACCTTCAGGTACTGCAAGTACTAAAGGTGCTATAAGATCTCCAGGTGCTGCAAATCCTTCAGATGATTCAAGTGATTCAGATGCTAAATCTTACGCTGATTTAAAACATAGAGTTCAAAATTACTTGTTCACTATTAAAGAA	266	MG675464
Samp362	Kombewa	2015	Asym	H014	0.0105355	65436	0.511	4	0.49	CAGGTTATAGTTTATTTCAAAAGGAAAAAATGGTATTAAATGAAGGAACAAGTGGAACAGCTGTTACAACTAGTACACCTGGTTCAAAGGGTTCAGTTACTTCAGGTGGTTCAGGTGGTTCAGGTGGTTCAGGTGGTTCAGGTGCTACAGTACCTTCAGGTACTGCAAGTACTAAAGGTGCTATAAGATCTCCAGATGCTGCAAATCCTTCAGATAATTCAAGTGATTCAGATGCTAAATCTTACGCTGATTTAAAACATAGAGTTCAAAATTACTTGTTCACTATTAAAGAA	293	MG675545
Samp363	Iguhu	2015	Asym	H036	0.0068	87233	0.414	4	0.51	CAGGTTATGGTTTATTTCATAAGGAAAAAATGATCTTAAATGAAGAAGAAATTACTACAAAAGGTGCAAGTGCTCAAAGTGGTACAAGTGGTACAAGTGGTACAAGTGCTCAAAGTGGTACAAGTGGTACAAGTGGTACAAGTGCTCAAAGTGGTACAAGTGGTACAAGTGGTCCAAGTGGTCCAAGTGGTACAAGTCCATCATCTCGTTCAAACACTTTACCTCGTTCAAATACTTCATCTGGTGCAAGCCCTCCAGCTGATGCAAGCGATTCAGATGCTAAATCTTACGCTGATTTAAAACACAGAGTACGAAATTACTTGTTCACTATTAAAGAA	338	MG675549
Samp364	Iguhu	2015	Asym	H000	0.190573	189725	0.578	1	1	CAGGTTATAGTTTATTTCAAAAGGAAAAAATGGTATTAAAGGATGGAGCAAATACTCAAGTTGTTGCAAAGCCTGCAGATGCTGTAAGTACTCAAAGTGCTAAAAATCCTCCAGGTGCTACAGTACCTTCAGGTACTGCAAGTACTAAAGGTGCTATAAGATCTCCAGGTGCTGCAAATCCTTCAGATGATTCAAGTGATTCAGATGCTAAATCTTACGCTGATTTAAAACATAGAGTTCAAAATTACTTGTTCACTATTAAAGAA	266	MG675464
Samp365	Iguhu	2015	Asym	H077	0.00404754	67356	0.532	3	0.9	CAGGTTATAGTTTATTTCAAAAGGAAAAAATGGTATTAAATGAAGGAACAAGTGGAACAGCTGTTACAACTAGTACACCTGGTTCAAAGGGTTCAGTTGCTTCAGGTGGTTCAGGTGGCTCAGTTGCTTCAGGTGGTTCAGGTGGCTCAGTTGCTTCAGGTGGCTCAGTTGCTTCAGGTGGTTCAGGTAATTCAAGACGTACAAATCCTTCAGATAATTCAAGTGATTCAGATGCTAAATCTTACGCTGATTTAAAACACAGAGTACGAAATTACTTGTTAACTATCAAAGAA	293	MG675550
Samp366	Iguhu	2015	Asym	H036	0.0068	84159	0.498	1	1	CAGGTTATGGTTTATTTCATAAGGAAAAAATGATCTTAAATGAAGAAGAAATTACTACAAAAGGTGCAAGTGCTCAAAGTGGTACAAGTGGTACAAGTGGTACAAGTGCTCAAAGTGGTACAAGTGGTACAAGTGGTACAAGTGCTCAAAGTGGTACAAGTGGTACAAGTGGTCCAAGTGGTCCAAGTGGTACAAGTCCATCATCTCGTTCAAACACTTTACCTCGTTCAAATACTTCATCTGGTGCAAGCCCTCCAGCTGATGCAAGCGATTCAGATGCTAAATCTTACGCTGATTTAAAACACAGAGTACGAAATTACTTGTTCACTATTAAAGAA	338	MG675549
Samp367	Iguhu	2015	Asym	H018	0.0112014	32152	0.432	1	1	CAGGTTATGGTTTATTTCATAAGGAAAAAATGATCTTAAATGAAGAAGAAATTACTACAAAAGGTGCAAGTGCTCAAAGTGGTACAAGTGGTACAAGTGGTCCAAGTGGTACAAGTGGTCCAAGTGGTACAAGTGGTCCAAGTGGTACAAGTGGTACAAGTGGTCCAAGTGGTCCAAGTGGTACAAGTCCATCATCTCGTTCAAACACTTTACCTCGTTCAAATACTTCATCTGGTGCAAGCCCTCCAGCTGATGCAAGCGATTCAGATGCTAAATCTTACGCTGATTTAAAACACAGAGTACGAAATTACTTGTTCACTATTAAAGAA	329	MG675491
Samp368	Iguhu	2015	Asym	H003	0.0315947	49964	0.416	2	0.83	CAGGTTATAGTTTATTTCAAAAGGAAAAAATGGTATTAAATGAAGAAGAAATTACTACAAAAGGTGCAAGTGCTCAAAGTGGTGCAAGTGCTCAAAGTGGTGCAAGTGCTCAAAGTGGTGCAAGTGCTCAAAGTGGTGCAAGTGCTCAAAGTGGTGCAAGTGCTCAAAGTGGTACAAGTGGTCCAAGTGGTCCAAGTGGTACAAGTCCATCATCTCGTTCAAACACTTTACCTCGTTCAAATACTTCATCTGGTGCAAGCCCTCCAGCTGATGCAAGCGATTCAGATGCTAAATCTTACGCTGATTTAAAACACAGAGTACGAAATTACTTGTTCACTATTAAAGAA	347	MG675480
Samp369	Iguhu	2015	Asym	H000	0.190573	201958	0.598	3	0.51	CAGGTTATAGTTTATTTCAAAAGGAAAAAATGGTATTAAAGGATGGAGCAAATACTCAAGTTGTTGCAAAGCCTGCAGATGCTGTAAGTACTCAAAGTGCTAAAAATCCTCCAGGTGCTACAGTACCTTCAGGTACTGCAAGTACTAAAGGTGCTATAAGATCTCCAGGTGCTGCAAATCCTTCAGATGATTCAAGTGATTCAGATGCTAAATCTTACGCTGATTTAAAACATAGAGTTCAAAATTACTTGTTCACTATTAAAGAA	266	MG675464
Samp370	Iguhu	2015	Asym	H015	0.00829407	54854	0.453	3	0.72	CAGGTTATGGTTTATTTCATAAGGAAAAAATGATCTTAAATGAAGAAGAAATTACTACAAAAGGTGCAAGTGCTCAAAGTGGTACAAGTGGTACAAGTGGTACAAGTGGTACAAGTGGTACAAGTGGTACAAGTGCTCAAAGTGGTACAAGTGGTACAAGTGCTCAAAGTGGTACAAGTGGTACAAGTGGTACAAGTGGTCCAAGTGGTCCAAGTGGTACAAGTCCATCATCTCGTTCAAACACTTTACCTCGTTCAAATACTTCATCTGGTGCAAGCCCTCCAGCTGATGCAAGCGATTCAGATGCTAAATCTTACGCTGATTTAAAACACAGAGTACGAAATTACTTGTTCACTATTAAAGAA	365	MG675515
Samp371	Iguhu	2015	Asym	H000	0.190573	142154	0.573	3	0.81	CAGGTTATAGTTTATTTCAAAAGGAAAAAATGGTATTAAAGGATGGAGCAAATACTCAAGTTGTTGCAAAGCCTGCAGATGCTGTAAGTACTCAAAGTGCTAAAAATCCTCCAGGTGCTACAGTACCTTCAGGTACTGCAAGTACTAAAGGTGCTATAAGATCTCCAGGTGCTGCAAATCCTTCAGATGATTCAAGTGATTCAGATGCTAAATCTTACGCTGATTTAAAACATAGAGTTCAAAATTACTTGTTCACTATTAAAGAA	266	MG675464
Samp372	Iguhu	2015	Asym	H002	0.0419773	205831	0.618	2	0.79	CAGGTTATGGTTTATTTCATAAGGAAAAAATGGTATTAAAGGATGGAGCAAATACTCAAGTTGTTGCAAAGCCTGCAGATGCTGTAAGTACTCAAAGTGCTAAAAATCCTCCAGGTGCTACAGTACCTTCAGGTACTGCAAGTACTAAAGGTGCTATAAGATCTCCAGGTGCTGCAAATCCTTCAGATGATTCAAGTGATTCAGATGCTAAATCTTACGCTGATTTAAAACATAGAGTTCAAAATTACTTGTTCACTATTAAAGAA	266	MG675476
Samp373	Iguhu	2015	Asym	H000	0.190573	177936	0.598	3	0.67	CAGGTTATAGTTTATTTCAAAAGGAAAAAATGGTATTAAAGGATGGAGCAAATACTCAAGTTGTTGCAAAGCCTGCAGATGCTGTAAGTACTCAAAGTGCTAAAAATCCTCCAGGTGCTACAGTACCTTCAGGTACTGCAAGTACTAAAGGTGCTATAAGATCTCCAGGTGCTGCAAATCCTTCAGATGATTCAAGTGATTCAGATGCTAAATCTTACGCTGATTTAAAACATAGAGTTCAAAATTACTTGTTCACTATTAAAGAA	266	MG675464
Samp374	Iguhu	2015	Asym	H019	0.00949674	66423	0.465	3	0.91	CAGGTTATAGTTTATTTCAAAAGGAAAAAATGGTATTAAATGAAGAAGAAATTACTACAAAAGGTGCAAGTGCTCAAAGTGGTGCAAGTGCTCAAAGTGGTGCAAGTGCTCAAAGTGGTGCAAGTGCTCAAAGTGGTACAAGTGGTCCAAGTGGTCCAAGTGGTCCAAGTGGTACAAGTCCATCATCTCGTTCAAACACTTTACCTCGTTCAAATACTTCATCTGGTGCAAGCCCTCCAGCTGATGCAAGCGATTCAGATGCTAAATCTTACGCTGATTTAAAACACAGAGTACGAAATTACTTGTTCACTATTAAAGAA	320	MG675467
Samp375	Iguhu	2015	Asym	H072	0.00430969	96120	0.472	2	0.96	CAGGTTATGGTTTATTTCATAAGGAAAAAATGATCTTAAATGAAGAAGAAATTACTACAAAAGGTGCAAGTGCTCAAAGTGGTACAAGTGGTACAAGTGGTACAAGTGGTACAAGTGGTCCAAGTGGTCCAAGTGGTCCAAGTGGTACAAGTCCATCATCTCGTTCAAACACTTTACCTCGTTCAAATACTTCATCTGGTGCAAGCCCTCCAGCTGATGCAAGCCCTCCAGCTGATGCAAGCGATTCAGATGCTAAATCTTACGCTGATTTAAAACACAGAGTACGAAATTACTTGTTCACTATTAAAGAA	311	MG675551
Samp376	Iguhu	2015	Asym	H022	0.0128879	26699	0.407	2	0.93	CAGGTTATGGTTTATTTCATAAGGAAAAAATGGTATTAAATGAAGGAACAAGTGGAACAGCTGTTACAACTAGTACACCTGGTTCAAAGGGTTCAGTTACTTCAGGTGGTTCAGGTGGTTCAGTTGCTTCAGGTGGTTCAGGTGGCTCAGTTGCTTCAGGTGGCTCAGTTGCTTCAGGTGGCTCAGTTGCTTCAGGTGGCTCAGTTGCTTCAGGTGGTTCAGGTAATTCAAGACGTACAAATCCTTCAGATAATTCAAGTGATTCAGATGCTAAATCTTACGCTGATTTAAAACATAGAGTTCAAAATTACTTGTTCACTATTAAAGAA	329	MG675492
Samp377	Iguhu	2015	Asym	H093	0.00282782	36478	0.395	2	0.63	CAGGTTATAGTTTATTTCAAAAGGAAAAAATGGTATTAAATGAAGGAACAAGTGGAACAGCTGTTACAACTAGTACACCTGGTTCAAAGGGTTCAGTTGCTTCAGGTGGTTCAGTTGCTTCAGGTGGTTCAGTTGCTTCAGGTGGTTCAGTTGCTTCAGGTGGCTCAGTTGCTTCAGGTGGCTCAGTTGCTTCAGGTGGTTCAGGTAATTCAAGACGTACAAATCCTTCAGATAATTCAAGTGATTCAGATGCTAAATCTTACGCTGATTTAAAACATAGAGTTCAAAATTACTTGTTCACTATTAAAGAA	311	MG675552
Samp378	Iguhu	2015	Asym	H000	0.190573	233658	0.555	1	1	CAGGTTATAGTTTATTTCAAAAGGAAAAAATGGTATTAAAGGATGGAGCAAATACTCAAGTTGTTGCAAAGCCTGCAGATGCTGTAAGTACTCAAAGTGCTAAAAATCCTCCAGGTGCTACAGTACCTTCAGGTACTGCAAGTACTAAAGGTGCTATAAGATCTCCAGGTGCTGCAAATCCTTCAGATGATTCAAGTGATTCAGATGCTAAATCTTACGCTGATTTAAAACATAGAGTTCAAAATTACTTGTTCACTATTAAAGAA	266	MG675464
Samp379	Iguhu	2015	Asym	H110	0.00198792	21327	0.352	4	0.44	CAGGTTATGGTTTATTTCATAAGGAAAAAATGATCTTAAATGAAGAAGAAATTACTACAAAAGGTGCAAGTGCTCAAAGTGGTACAAGTGGTACAAGTGGTACAAGTGGTACAAGTGGTACAAGTGGTACAAGTGGTACAAGTGGTACAAGTGGTACAAGTGCTCAAAGTGGTACAAGTGGTACAAGTGGTACAAGTGGTACAAGTGGTACAAGTGGTACAAGTGGTCCAAGTGGTACAAGTCCATCATCTCGTTCAAACACTTTACCTCGTTCAAATACTTCATCTGGTGCAAGCCCTCCAGCTGATGCAAGCGATTCAGATGCTAAATCTTACGCTGATTTAAAACACAGAGTACGAAATTACTTGTTCACTATTAAAGAA	383	MG675553
Samp380	Iguhu	2015	Asym	H078	0.00401803	67169	0.488	2	0.89	CAGGTTATGGTTTATTTCATAAGGAAAAAATGATCTTAAATGAAGAAGAAATTACTACAAAAGGTGCAAGTGCTCAAAGTGGTACAAGTGGTACAAGTGGTACAAGTGGTACAAGTGGTACAAGTGGTACAAGTGGTACAAGTGGTCCAAGTGGTCCAAGTGGTACAAGTCCATCATCTCGTTCAAACACTTTACCTCGTTCAAATACTTCATCTGGTGCAAGCCCTCCAGCTGATGCAAGCGATTCAGATGCTAAATCTTACGCTGATTTAAAACACAGAGTACGAAATTACTTGTTCACTATTAAAGAA	311	MG675554
Samp381	Iguhu	2015	Asym	H000	0.190573	198565	0.535	5	0.83	CAGGTTATAGTTTATTTCAAAAGGAAAAAATGGTATTAAAGGATGGAGCAAATACTCAAGTTGTTGCAAAGCCTGCAGATGCTGTAAGTACTCAAAGTGCTAAAAATCCTCCAGGTGCTACAGTACCTTCAGGTACTGCAAGTACTAAAGGTGCTATAAGATCTCCAGGTGCTGCAAATCCTTCAGATGATTCAAGTGATTCAGATGCTAAATCTTACGCTGATTTAAAACATAGAGTTCAAAATTACTTGTTCACTATTAAAGAA	266	MG675464
Samp382	Iguhu	2015	Asym	H005	0.0263695	85404	0.511	3	0.81	CAGGTTATAGTTTATTTCAAAAGGAAAAAATGGTATTAAATGAAGAAGAAATTACTACAAAAGGTGCAAGTGCTCAAAGTGGTGCAAGTGCTCAAAGTGGTGCAAGTGCTCAAAGTGGTGCAAGTGCTCAAAGTGGTACAAGTGGTCCAAGTGGTCCAAGTGGTACAAGTCCATCATCTCGTTCAAACACTTTACCTCGTTCAAATACTTCATCTGGTGCAAGCCCTCCAGCTGATGCAAGCGATTCAGATGCTAAATCTTACGCTGATTTAAAACACAGAGTACGAAATTACTTGTTCACTATTAAAGAA	311	MG675458
Samp383	Iguhu	2015	Asym	H066	0.0045045	138958	0.5	1	1	CAGGTTATAGTTTATTTCAAAAGGAAAAAATGGTATTAAATGAAGAAGAAATTACTACAAAAGGTGCAAGTGTTCAAAGTGGTGCAAGTGCTCAAAGTGGTGCAAGTGCTCAAAGTGGTGCAAGTGCTCAAAGTGGTACAAGTGGTCCAAGTGGTCCAAGTGGTACAAGTCCATCATCTCGTTCAAACACTTTACCTCGTTCAAATACTTCATCTGGTGCAAGCCCTCCAGCTGATGCAAGCGATTCAGATGCTAAATCTTACGCTGATTTAAAACACAGAGTACGAAATTACTTGTTCACTATTAAAGAA	311	MG675555
Samp384	Iguhu	2015	Asym	H134	0.00132174	220427	0.611	5	0.29	CAGGTTATAGTTTATTTCAAAAGGAAAAAATGGTATTAAATGAAGGAACAAGTGGAACAGCTGTTACAACTAGTACACCTGGTTCAAAGGGTTCAGTTACTTCAGGTGGTTCAGGTGGTTCAGGTGGTTCAGGTGCTACAGTACCTTCAGGTACTGCAAGTACTAAAGGTGCTATAAGATCTCCAGATGCTGCAAATCCTTCAGATAATTCAAGTGATTCAGATGCTAAATCTTACGCTGATTTAAAACACAGAGTACGAAATTACTTGTTCACTATTAAAGAA	284	MG675556
