# Supplementary material for: Multiplicity and molecular epidemiology of Plasmodium vivax and Plasmodium falciparum infections in East Africa
Source: Malar J. 2018 May 2;17:185. doi: 10.1186/s12936-018-2337-y (PMC5932820; doi:10.1186/s12936-018-2337-y)
Supplement: Supplementary file 5 — Additional file 5. Population frequency, sample counts, and GenBank blast result of the 307 haplotypes identified in the 222 P. falciparum samples. [file 12936_2018_2337_MOESM5_ESM.xlsx]

## Sheet: Sheet1
Additional file 5: Population frequency, sample counts, and GenBank blast results of the 307 haplotypes identified in the 222 P. falciparum samples
Haplotype	h_PopFrac	h_highestFrac	h_SampCnt	Query GI	Percentage of identical matches	Alignment length	Number of mismatches
H000	0.190573	0.859199	64	MF772664	100	266	0
H001	0.0499023	0.317893	21	AB502497	100	302	0
H002	0.0419773	0.090974	19	AB502510	100	266	0
H003	0.0315947	0.120859	15	MF772548	100	347	0
H004	0.0223708	1	14	AB502545	100	293	0
H005	0.0263695	0.560472	13	AB502534	100	311	0
H006	0.0232756	1	12	AB502509	100	311	0
H007	0.0134428	0.955126	10	MF772551	100	329	0
H008	0.0218807	0.11565	9	AB502538	99.624	266	1
H009	0.0189982	0.715645	9	AB502538	100	266	0
H010	0.0243481	0.811646	8	MF772664	99.624	266	1
H011	0.0095153	0.326863	8	MF772556	100	320	0
H012	0.00851418	0.82734	7	AB502537	100	338	0
H013	0.00564194	0.029483	7	AB502513	100	320	0
H014	0.0105355	0.201887	6	JF460927	98.969	291	3
H015	0.00829407	0.055722	6	AB502453	97.059	374	2
H016	0.00702912	0.418262	6	AB502520	99.375	320	2
H017	0.0110783	0.355616	5	MF772553	98.944	284	3
H018	0.0112014	1	4	AB502660	99.696	329	1
H019	0.00949674	1	4	AB502532	100	320	0
H020	0.00807404	0.327889	4	MF772551	98.176	329	6
H021	0.00667044	0.06018	4	AF061123	100	275	0
H022	0.0128879	1	3	AB502471	98.48	329	5
H023	0.0103662	0.862371	3	AB502637	100	293	0
H024	0.00921756	1	3	AB502459	100	320	0
H025	0.00782127	0.660503	3	MF772664	99.624	266	1
H026	0.00778755	0.7361	3	X13782	99.035	311	3
H027	0.00663655	0.267448	3	AB502491	100	320	0
H028	0.00661152	0.818845	3	KY425918	99.063	320	3
H029	0.00544893	1	3	MF772527	98.675	302	4
H030	0.00360515	0.079739	3	AB502459	98.75	320	4
H031	0.00345863	0.4006	3	AB502465	100	311	0
H032	0.00243135	0.058012	3	MF772542	100	365	0
H033	0.00172781	0.074003	3	HM568597	99.452	365	2
H034	0.00112565	0.036922	3	AB502492	98.847	347	4
H035	0.00900901	1	2	AB502512	99.007	302	3
H036	0.0068	0.509601	2	MF772614	98.225	338	6
H037	0.00666482	0.689811	2	AB502508	97.983	347	7
H038	0.00522632	0.198039	2	AB502509	99.678	311	1
H039	0.00510274	0.270536	2	AB502486	99.624	266	1
H040	0.00471483	0.17266	2	AB502449	100	311	0
H041	0.00470914	1	2	AB502520	99.688	320	1
H042	0.00455527	0.068238	2	MF772614	98.225	338	6
H043	0.0044905	0.146725	2	KY425905	99.624	266	1
H044	0.00425799	0.772371	2	AB502450	97.406	347	0
H045	0.00412418	0.688514	2	AB502745	96.657	329	2
H046	0.00395364	0.835565	2	AB502447	100	347	0
H047	0.00370501	0.13962	2	KY425925	96.257	374	5
H048	0.00343874	0.599819	2	MF772545	99.648	284	1
H049	0.00203353	0.225062	2	AB502643	98.714	311	4
H050	0.00182295	0.242405	2	AB502497	99.669	302	1
H051	0.00163018	0.10936	2	MF772647	95.82	311	4
H052	0.00162077	0.116719	2	AB502517	97.406	347	0
H053	0.00161167	0.164435	2	MF772545	99.648	284	1
H054	0.00140314	0.174463	2	AB502526	100	275	0
H055	0.00134898	0.128129	2	KY425906	100	275	0
H056	0.00112565	0.059736	2	MF772527	98.675	302	4
H057	0.0010975	0.044609	2	AB502517	96.542	347	3
H058	0.000964831	0.075649	2	AB502646	100	374	0
H059	0.000925451	0.064996	2	AB502509	99.678	311	1
H060	0.000770025	0.095857	2	HM568586	97.177	248	7
H061	0.000625618	0.063903	2	HM153237	97.177	248	7
H062	0.000457252	0.046468	2	AB502679	98.521	338	5
H063	0.000352945	0.036781	2	MF772664	99.624	266	1
H064	0.0045045	1	1	KY425925	96.524	374	13
H065	0.0045045	1	1	AB502456	99.719	356	1
H066	0.0045045	1	1	AB502534	99.678	311	1
H067	0.0045045	1	1	MF772524	99.088	329	3
H068	0.0045045	1	1	HM568597	99.726	365	1
H069	0.0045045	1	1	AB502517	98.847	347	4
H070	0.0045045	1	1	MF772553	98.239	284	5
H071	0.0045045	1	1	AB502497	99.669	302	1
H072	0.00430969	0.956752	1	AB502463	99.357	311	2
H073	0.00430371	0.955424	1	MF772523	98.784	329	4
H074	0.0042375	0.940725	1	HM568599	99.424	347	2
H075	0.00423342	0.93982	1	AB502447	98.559	347	5
H076	0.00413368	0.917676	1	AB502495	98.909	275	3
H077	0.00404754	0.898554	1	EU445563	100	293	0
H078	0.00401803	0.892004	1	AB502643	100	311	0
H079	0.00389781	0.865313	1	AB502646	98.93	374	4
H080	0.00372566	0.827096	1	MF772647	97.106	311	0
H081	0.00369114	0.819433	1	AB502643	98.071	311	6
H082	0.0036896	0.819091	1	HM568597	97.534	365	9
H083	0.00366568	0.813782	1	KY425921	98.784	329	4
H084	0.00352065	0.781584	1	AF061124	94.795	365	1
H085	0.00322629	0.716235	1	MF772542	97.059	374	2
H086	0.00317997	0.705954	1	MF772551	99.392	329	2
H087	0.00308048	0.683868	1	AB502517	96.629	356	3
H088	0.00306335	0.680063	1	AB502484	99.659	293	1
H089	0.00304567	0.676139	1	AB502517	99.424	347	2
H090	0.00303643	0.674088	1	MF772527	98.675	302	4
H091	0.00296605	0.658463	1	AB502660	99.088	329	3
H092	0.0029391	0.65248	1	MF772524	99.392	329	2
H093	0.00282782	0.627776	1	AB502465	99.678	311	1
H094	0.00276654	0.614172	1	AB502447	97.983	347	7
H095	0.00262044	0.581738	1	HM153198	97.872	329	7
H096	0.00261511	0.580554	1	AB502481	92.135	356	1
H097	0.00260939	0.579284	1	MF772536	98.172	383	7
H098	0.00258445	0.573747	1	MF772614	98.817	338	4
H099	0.0025497	0.566033	1	AF061119	98.976	293	3
H100	0.00251795	0.558985	1	MF772653	98.592	284	4
H101	0.00246822	0.547945	1	HM568586	92.339	248	19
H102	0.00240963	0.534939	1	AB502541	99.424	347	2
H103	0.00236157	0.524267	1	HM568599	100	347	0
H104	0.00227911	0.505963	1	KY425923	99.696	329	1
H105	0.00227506	0.505063	1	AB502450	98.559	347	5
H106	0.00206307	0.458002	1	KY425921	97.337	338	0
H107	0.00203577	0.451942	1	AB502517	97.406	347	0
H108	0.00201085	0.446408	1	AB502534	99.678	311	1
H109	0.00200077	0.444172	1	AB502481	84.39	410	1
H110	0.00198792	0.441319	1	AB502646	97.389	383	1
H111	0.00196827	0.436955	1	HM568586	97.581	248	6
H112	0.00196248	0.43567	1	MF772542	97.594	374	0
H113	0.00189512	0.420716	1	KY425925	98.663	374	5
H114	0.00183669	0.407745	1	MF772650	100	302	0
H115	0.00167669	0.372224	1	AB502476	97.118	347	1
H116	0.00164814	0.365887	1	HM568593	97.472	356	0
H117	0.00163514	0.363	1	AB502486	99.248	266	2
H118	0.0016002	0.355244	1	HM568594	97.406	347	0
H119	0.00157044	0.348638	1	AB502465	99.678	311	1
H120	0.00155811	0.3459	1	AB502510	99.624	266	1
H121	0.00153845	0.341537	1	AB502542	97.26	365	10
H122	0.00152714	0.339026	1	AB502509	99.678	311	1
H123	0.00152235	0.337961	1	AB502461	97.264	329	0
H124	0.00150932	0.335068	1	AB502590	99.659	293	1
H125	0.00147798	0.328112	1	AB502497	99.669	302	1
H126	0.00146807	0.325912	1	AB502491	99.375	320	2
H127	0.00144531	0.320859	1	AF061127	100	257	0
H128	0.00144286	0.320314	1	AB502476	97.406	347	0
H129	0.00142841	0.317108	1	AB502475	98.876	356	4
H130	0.00140309	0.311486	1	AB502745	96.353	329	3
H131	0.00138929	0.308422	1	KY425918	98.75	320	4
H132	0.00137603	0.305479	1	AB502679	98.817	338	4
H133	0.00134022	0.29753	1	AB502688	99.035	311	3
H134	0.00132174	0.293426	1	MF772553	100	284	0
H135	0.00128088	0.284355	1	HM568593	97.191	356	1
H136	0.00127822	0.283765	1	MF772542	96.791	374	3
H137	0.00127759	0.283625	1	AB502646	98.93	374	4
H138	0.0012541	0.278409	1	AB502679	99.704	338	1
H139	0.00123991	0.27526	1	AB502517	96.348	356	4
H140	0.00123766	0.274759	1	MF772591	97.568	329	8
H141	0.00122186	0.271254	1	AB502456	98.596	356	5
H142	0.00121401	0.26951	1	AB502679	92.416	356	0
H143	0.0011885	0.263847	1	KY425925	98.128	374	7
H144	0.00115923	0.257348	1	MF772551	99.696	329	1
H145	0.00114977	0.255248	1	AF061124	92.603	365	0
H146	0.00113254	0.251424	1	MF772551	97.872	329	7
H147	0.00112956	0.250762	1	AB502465	99.678	311	1
H148	0.00110852	0.246092	1	AB502481	97.472	356	0
H149	0.00109338	0.24273	1	HM568586	97.177	248	7
H150	0.00107513	0.23868	1	AB502541	99.135	347	3
H151	0.00106908	0.237335	1	KY425918	98.438	320	5
H152	0.00105723	0.234705	1	AB502447	97.695	347	8
H153	0.00104956	0.233002	1	AB502679	98.817	338	4
H154	0.00103019	0.228701	1	MF772664	99.624	266	1
H155	0.00102535	0.227629	1	AB502517	96.542	347	3
H156	0.000990068	0.219795	1	AF061133	100	293	0
H157	0.000943943	0.209555	1	AB502510	99.624	266	1
H158	0.000940152	0.208714	1	AB502637	97.27	293	8
H159	0.000914695	0.203062	1	MF772524	99.088	329	3
H160	0.000842735	0.187087	1	MF772551	97.568	329	8
H161	0.000816012	0.181155	1	MF772542	96.712	365	12
H162	0.000814906	0.180909	1	KY425905	98.12	266	5
H163	0.000797074	0.17695	1	JF460927	98.625	291	4
H164	0.000781578	0.17351	1	AB502481	94.524	347	1
H165	0.000771841	0.171349	1	MF772647	97.188	320	0
H166	0.000765344	0.169906	1	AB502461	100	320	0
H167	0.000745756	0.165558	1	AB502463	96.563	320	2
H168	0.00073032	0.162131	1	MF772556	97.188	320	0
H169	0.000722967	0.160499	1	MF772605	99.624	266	1
H170	0.00070234	0.15592	1	HM153181	99.007	302	3
H171	0.000682933	0.151611	1	AB502520	99.063	320	3
H172	0.000680927	0.151166	1	MF772527	99.669	302	1
H173	0.000668764	0.148466	1	AF061122	98.817	338	4
H174	0.000668576	0.148424	1	AB502534	99.678	311	1
H175	0.000660567	0.146646	1	AB502510	99.624	266	1
H176	0.000643873	0.14294	1	MF772551	97.872	329	7
H177	0.000632367	0.140385	1	MF772539	97.959	392	8
H178	0.000625242	0.138804	1	AB502481	92.603	365	0
H179	0.00061995	0.137629	1	AB502637	99.659	293	1
H180	0.000606698	0.134687	1	AB502646	97.389	383	1
H181	0.00058933	0.130831	1	AB502497	99.669	302	1
H182	0.000578669	0.128465	1	HM568597	98.63	365	5
H183	0.000568187	0.126137	1	MF772542	97.326	374	1
H184	0.000567427	0.125969	1	AB502449	99.678	311	1
H185	0.000536237	0.119045	1	HM568593	97.191	356	1
H186	0.000531202	0.117927	1	AB502646	98.396	374	6
H187	0.000523566	0.116232	1	AB502517	96.83	347	2
H188	0.000522731	0.116046	1	MF772664	99.624	266	1
H189	0.00050478	0.112061	1	MF772556	99.375	320	2
H190	0.000502391	0.111531	1	HM568586	95.161	248	3
H191	0.000496003	0.110113	1	AB502545	99.659	293	1
H192	0.000494332	0.109742	1	MF772545	98.592	284	4
H193	0.00048647	0.107996	1	AB502643	99.678	311	1
H194	0.000484774	0.10762	1	AB502646	96.257	374	14
H195	0.000475628	0.105589	1	MF772614	99.704	338	1
H196	0.000470978	0.104557	1	HM153181	98.675	302	4
H197	0.000457507	0.101567	1	AB502447	98.271	347	6
H198	0.00045699	0.101452	1	AB502481	94.521	365	2
H199	0.000442122	0.098151	1	MF772545	99.296	284	2
H200	0.000439704	0.097614	1	AB502516	99.007	302	3
H201	0.000436353	0.09687	1	HM153231	98.592	284	4
H202	0.000436126	0.09682	1	AB502450	97.406	347	0
H203	0.000418835	0.092981	1	KY425905	99.248	266	2
H204	0.000416891	0.09255	1	MF772539	96.684	392	13
H205	0.000414816	0.092089	1	AB502487	99.357	311	2
H206	0.00039824	0.088409	1	AB502679	99.408	338	2
H207	0.000382069	0.084819	1	KY425905	99.248	266	2
H208	0.000377303	0.083761	1	AB502510	99.624	266	1
H209	0.0003749	0.083228	1	AB502646	97.128	383	2
H210	0.00037342	0.082899	1	MF772551	99.392	329	2
H211	0.000370828	0.082324	1	HM568597	98.082	365	7
H212	0.000364332	0.080882	1	AB502643	97.749	311	7
H213	0.000363404	0.080676	1	AB827754	100	356	0
H214	0.00035902	0.079702	1	MF772664	99.624	266	1
H215	0.000350044	0.07771	1	MF772542	96.524	374	4
H216	0.000349435	0.077575	1	AB502485	94.749	419	4
H217	0.000348668	0.077404	1	AB502447	98.559	347	5
H218	0.000344502	0.07648	1	MF772650	99.669	302	1
H219	0.000331376	0.073566	1	MF772650	97.351	302	8
H220	0.000329945	0.073248	1	MF772664	99.624	266	1
H221	0.000326297	0.072438	1	AB502528	96.542	347	3
H222	0.000325118	0.072176	1	AB502481	94.813	347	18
H223	0.000312253	0.06932	1	AB502646	95.989	374	15
H224	0.000304911	0.06769	1	HM568586	91.532	248	21
H225	0.000302217	0.067092	1	AB502688	98.714	311	4
H226	0.000301542	0.066942	1	AB502637	96.928	293	9
H227	0.000294203	0.065313	1	MF772524	98.784	329	4
H228	0.000289224	0.064208	1	AB502508	97.406	347	0
H229	0.000286687	0.063645	1	AB502484	99.317	293	2
H230	0.000286226	0.063542	1	AB502459	98.438	320	5
H231	0.00027869	0.061869	1	AF061123	99.636	275	1
H232	0.000277685	0.061646	1	AB502545	99.659	293	1
H233	0.000276404	0.061362	1	HM153181	98.675	302	4
H234	0.000267004	0.059275	1	HM568599	99.135	347	3
H235	0.000261123	0.057969	1	KY026098	100	275	0
H236	0.000256714	0.056991	1	MF772551	99.696	329	1
H237	0.000256607	0.056967	1	MF772614	97.929	338	7
H238	0.000252316	0.056014	1	AB502538	99.624	266	1
H239	0.000251161	0.055758	1	KY425921	97.041	338	1
H240	0.000248822	0.055239	1	MF772551	97.264	329	9
H241	0.000245074	0.054407	1	AF061124	92.329	365	1
H242	0.000244922	0.054373	1	JX416341	99.678	311	1
H243	0.000241564	0.053627	1	AB502463	96.875	320	1
H244	0.000238814	0.053017	1	AB502509	99.357	311	2
H245	0.000233916	0.05193	1	AB502486	99.248	266	2
H246	0.000233744	0.051891	1	MF772524	98.784	329	4
H247	0.000229738	0.051002	1	AB502456	98.596	356	5
H248	0.000226066	0.050187	1	AB502481	94.813	347	0
H249	0.000224922	0.049933	1	HM153179	100	311	0
H250	0.00022475	0.049895	1	HM153241	99.636	275	1
H251	0.000224448	0.049828	1	MF772527	98.675	302	4
H252	0.000220061	0.048854	1	AB502532	99.688	320	1
H253	0.00021702	0.048178	1	KY425925	98.128	374	7
H254	0.00021613	0.047981	1	AF061124	95.068	365	0
H255	0.00021424	0.047561	1	MF772664	99.624	266	1
H256	0.000212001	0.047064	1	MF772548	99.712	347	1
H257	0.000210718	0.04678	1	AB502454	94.514	401	22
H258	0.000208529	0.046294	1	MF772548	99.712	347	1
H259	0.000206898	0.045931	1	HM568599	98.559	347	5
H260	0.000206716	0.045891	1	AB502637	99.659	293	1
H261	0.000204568	0.045414	1	AB502472	96.154	338	4
H262	0.000204264	0.045347	1	JF460905	97.753	356	8
H263	0.000202302	0.044911	1	AB502510	99.624	266	1
H264	0.000202134	0.044874	1	MF772551	99.696	329	1
H265	0.000200792	0.044576	1	AB502590	98.635	293	4
H266	0.000198206	0.044002	1	AB502545	99.659	293	1
H267	0.000196573	0.043639	1	KY425918	99.063	320	3
H268	0.000194811	0.043248	1	AB502463	99.035	311	3
H269	0.000194604	0.043202	1	HM568597	99.178	365	3
H270	0.000194006	0.043069	1	MF772664	99.248	266	2
H271	0.000192324	0.042696	1	MF772553	98.592	284	4
H272	0.000191901	0.042602	1	MF772545	99.296	284	2
H273	0.000191849	0.042591	1	MF772664	99.624	266	1
H274	0.000191843	0.042589	1	MF772664	99.624	266	1
H275	0.000191726	0.042563	1	AB502679	98.817	338	4
H276	0.000190938	0.042388	1	AB502450	98.271	347	6
H277	0.000190146	0.042212	1	MF772664	99.624	266	1
H278	0.000184951	0.041059	1	AB502545	99.659	293	1
H279	0.000184445	0.040947	1	AB502643	97.749	311	7
H280	0.000184109	0.040872	1	AB502517	96.348	356	4
H281	0.00018064	0.040102	1	AB502456	98.876	356	4
H282	0.000180465	0.040063	1	MF772664	99.624	266	1
H283	0.000179857	0.039928	1	AB502510	99.624	266	1
H284	0.000175492	0.038959	1	MF772542	95.3	383	0
H285	0.000173985	0.038625	1	AB502509	99.678	311	1
H286	0.000172613	0.03832	1	HM153231	99.648	284	1
H287	0.00017259	0.038315	1	MF772664	99.624	266	1
H288	0.000171942	0.038171	1	MF772656	96.254	347	4
H289	0.000171912	0.038165	1	AB502532	99.688	320	1
H290	0.000170255	0.037797	1	AB502509	99.357	311	2
H291	0.000167405	0.037164	1	KY425940	100	302	0
H292	0.000167144	0.037106	1	AB502534	99.678	311	1
H293	0.000165305	0.036698	1	MF772551	99.088	329	3
H294	0.000164103	0.036431	1	AB502450	97.118	347	1
H295	0.000160932	0.035727	1	MF772664	99.624	266	1
H296	0.000160782	0.035694	1	KY425911	99.317	293	2
H297	0.00015997	0.035513	1	AB502647	96.438	365	13
H298	0.000159732	0.035461	1	AF061123	98.909	275	3
H299	0.000158432	0.035172	1	AB502590	100	293	0
H300	0.000155022	0.034415	1	AB502637	99.659	293	1
H301	0.000153317	0.034036	1	MF772545	98.239	284	5
H302	0.000152933	0.033951	1	MF772664	99.624	266	1
H303	0.000152243	0.033798	1	AB502510	99.624	266	1
H304	0.00013894	0.030845	1	MF772650	99.669	302	1
H305	0.00013846	0.030738	1	AB502542	97.26	365	10
H306	0.000137107	0.030438	1	AB502497	99.669	302	1
